# Supplementary material for: SARS-CoV-2 Variants and Their Relevant Mutational Profiles: Update Summer 2021
Source: Microbiol Spectr. 2021 Nov 17;9(3):e01096-21. doi: 10.1128/Spectrum.01096-21 (PMC8597642; doi:10.1128/Spectrum.01096-21)
Supplement: SUPPLEMENTAL FILE 2 — Supplemental material. Download SPECTRUM01096-21_Supp_2_seq11.xlsx, XLSX file, 18.1 MB [file spectrum01096-21_supp_2_seq11.xlsx]

## Sheet: Sheet1
Accession ID
EPI_ISL_426900
EPI_ISL_426901
EPI_ISL_426904
EPI_ISL_426906
EPI_ISL_426907
EPI_ISL_426910
EPI_ISL_413600
EPI_ISL_413601
EPI_ISL_424238
EPI_ISL_424237
EPI_ISL_425568
EPI_ISL_424236
EPI_ISL_425567
EPI_ISL_424235
EPI_ISL_425566
EPI_ISL_424234
EPI_ISL_425565
EPI_ISL_413580
EPI_ISL_424233
EPI_ISL_424232
EPI_ISL_425563
EPI_ISL_413582
EPI_ISL_424231
EPI_ISL_425562
EPI_ISL_413583
EPI_ISL_424230
EPI_ISL_425561
EPI_ISL_413584
EPI_ISL_413587
EPI_ISL_413588
EPI_ISL_413589
EPI_ISL_424229
EPI_ISL_424228
EPI_ISL_424227
EPI_ISL_424226
EPI_ISL_424225
EPI_ISL_424224
EPI_ISL_424223
EPI_ISL_425554
EPI_ISL_424222
EPI_ISL_424221
EPI_ISL_413571
EPI_ISL_424220
EPI_ISL_425551
EPI_ISL_413572
EPI_ISL_425550
EPI_ISL_413573
EPI_ISL_413574
EPI_ISL_413575
EPI_ISL_413577
EPI_ISL_413579
EPI_ISL_424219
EPI_ISL_424218
EPI_ISL_425549
EPI_ISL_425548
EPI_ISL_424259
EPI_ISL_424258
EPI_ISL_424257
EPI_ISL_424256
EPI_ISL_425587
EPI_ISL_424255
EPI_ISL_425586
EPI_ISL_424254
EPI_ISL_424253
EPI_ISL_425584
EPI_ISL_424252
EPI_ISL_425583
EPI_ISL_424251
EPI_ISL_425582
EPI_ISL_424250
EPI_ISL_425581
EPI_ISL_426881
EPI_ISL_426882
EPI_ISL_426883
EPI_ISL_426884
EPI_ISL_426885
EPI_ISL_426886
EPI_ISL_426887
EPI_ISL_426888
EPI_ISL_426889
EPI_ISL_424249
EPI_ISL_424248
EPI_ISL_425579
EPI_ISL_424247
EPI_ISL_424246
EPI_ISL_413590
EPI_ISL_424245
EPI_ISL_425576
EPI_ISL_413591
EPI_ISL_424244
EPI_ISL_425575
EPI_ISL_413592
EPI_ISL_424243
EPI_ISL_425574
EPI_ISL_413593
EPI_ISL_424242
EPI_ISL_425573
EPI_ISL_413594
EPI_ISL_424241
EPI_ISL_413595
EPI_ISL_424240
EPI_ISL_425571
EPI_ISL_413596
EPI_ISL_425570
EPI_ISL_413597
EPI_ISL_413598
EPI_ISL_413599
EPI_ISL_426890
EPI_ISL_426891
EPI_ISL_426892
EPI_ISL_426893
EPI_ISL_426894
EPI_ISL_426895
EPI_ISL_426896
EPI_ISL_426897
EPI_ISL_426898
EPI_ISL_426899
EPI_ISL_424239
EPI_ISL_424279
EPI_ISL_424278
EPI_ISL_424276
EPI_ISL_424275
EPI_ISL_424273
EPI_ISL_424271
EPI_ISL_424270
EPI_ISL_424269
EPI_ISL_424268
EPI_ISL_424267
EPI_ISL_424266
EPI_ISL_424264
EPI_ISL_424263
EPI_ISL_424262
EPI_ISL_425593
EPI_ISL_424261
EPI_ISL_424260
EPI_ISL_425590
EPI_ISL_424299
EPI_ISL_424298
EPI_ISL_424297
EPI_ISL_424296
EPI_ISL_424295
EPI_ISL_424294
EPI_ISL_424293
EPI_ISL_424292
EPI_ISL_424291
EPI_ISL_424290
EPI_ISL_424289
EPI_ISL_424288
EPI_ISL_424287
EPI_ISL_424286
EPI_ISL_424285
EPI_ISL_424284
EPI_ISL_424282
EPI_ISL_424281
EPI_ISL_424280
EPI_ISL_426813
EPI_ISL_426814
EPI_ISL_426816
EPI_ISL_426817
EPI_ISL_426819
EPI_ISL_426821
EPI_ISL_426822
EPI_ISL_426824
EPI_ISL_426825
EPI_ISL_426826
EPI_ISL_426827
EPI_ISL_426828
EPI_ISL_426830
EPI_ISL_426831
EPI_ISL_426832
EPI_ISL_426833
EPI_ISL_425502
EPI_ISL_425501
EPI_ISL_413520
EPI_ISL_413521
EPI_ISL_413522
EPI_ISL_413523
EPI_ISL_413514
EPI_ISL_413515
EPI_ISL_413516
EPI_ISL_413518
EPI_ISL_413519
EPI_ISL_426800
EPI_ISL_426801
EPI_ISL_426802
EPI_ISL_426803
EPI_ISL_426804
EPI_ISL_426805
EPI_ISL_426806
EPI_ISL_426807
EPI_ISL_426809
EPI_ISL_413513
EPI_ISL_426810
EPI_ISL_426811
EPI_ISL_426812
EPI_ISL_425525
EPI_ISL_426858
EPI_ISL_425523
EPI_ISL_425522
EPI_ISL_426860
EPI_ISL_426861
EPI_ISL_426862
EPI_ISL_425519
EPI_ISL_426864
EPI_ISL_425518
EPI_ISL_426865
EPI_ISL_425517
EPI_ISL_426866
EPI_ISL_425515
EPI_ISL_425514
EPI_ISL_425513
EPI_ISL_425512
EPI_ISL_425511
EPI_ISL_425510
EPI_ISL_426870
EPI_ISL_426872
EPI_ISL_426873
EPI_ISL_425509
EPI_ISL_426874
EPI_ISL_425508
EPI_ISL_425507
EPI_ISL_426876
EPI_ISL_425506
EPI_ISL_426877
EPI_ISL_425505
EPI_ISL_426878
EPI_ISL_425504
EPI_ISL_424216
EPI_ISL_426835
EPI_ISL_425547
EPI_ISL_424215
EPI_ISL_426836
EPI_ISL_424214
EPI_ISL_426837
EPI_ISL_424213
EPI_ISL_426838
EPI_ISL_425544
EPI_ISL_424212
EPI_ISL_426839
EPI_ISL_424211
EPI_ISL_424210
EPI_ISL_413560
EPI_ISL_413561
EPI_ISL_413562
EPI_ISL_413563
EPI_ISL_413564
EPI_ISL_413566
EPI_ISL_413568
EPI_ISL_413558
EPI_ISL_413559
EPI_ISL_426840
EPI_ISL_426841
EPI_ISL_424209
EPI_ISL_426842
EPI_ISL_424208
EPI_ISL_424207
EPI_ISL_426844
EPI_ISL_425537
EPI_ISL_424205
EPI_ISL_426846
EPI_ISL_425536
EPI_ISL_424204
EPI_ISL_426847
EPI_ISL_425535
EPI_ISL_424203
EPI_ISL_426848
EPI_ISL_424202
EPI_ISL_425533
EPI_ISL_425532
EPI_ISL_424200
EPI_ISL_425530
EPI_ISL_413555
EPI_ISL_413556
EPI_ISL_413557
EPI_ISL_426850
EPI_ISL_426851
EPI_ISL_426852
EPI_ISL_426853
EPI_ISL_426854
EPI_ISL_426855
EPI_ISL_425527
EPI_ISL_426856
EPI_ISL_425526
EPI_ISL_425701
EPI_ISL_425700
EPI_ISL_413711
EPI_ISL_423098
EPI_ISL_423099
EPI_ISL_423096
EPI_ISL_423097
EPI_ISL_423094
EPI_ISL_423095
EPI_ISL_423092
EPI_ISL_423091
EPI_ISL_424359
EPI_ISL_423028
EPI_ISL_424358
EPI_ISL_423025
EPI_ISL_424357
EPI_ISL_425688
EPI_ISL_423026
EPI_ISL_424356
EPI_ISL_425687
EPI_ISL_424355
EPI_ISL_423023
EPI_ISL_423024
EPI_ISL_424354
EPI_ISL_425685
EPI_ISL_423021
EPI_ISL_424353
EPI_ISL_425684
EPI_ISL_423022
EPI_ISL_424352
EPI_ISL_425682
EPI_ISL_423020
EPI_ISL_423018
EPI_ISL_423019
EPI_ISL_423016
EPI_ISL_425679
EPI_ISL_423017
EPI_ISL_425678
EPI_ISL_423014
EPI_ISL_425677
EPI_ISL_423015
EPI_ISL_424345
EPI_ISL_425676
EPI_ISL_423012
EPI_ISL_424344
EPI_ISL_425675
EPI_ISL_423013
EPI_ISL_424343
EPI_ISL_425674
EPI_ISL_413691
EPI_ISL_423010
EPI_ISL_424342
EPI_ISL_413692
EPI_ISL_423011
EPI_ISL_424341
EPI_ISL_425672
EPI_ISL_413693
EPI_ISL_424340
EPI_ISL_425671
EPI_ISL_413694
EPI_ISL_425670
EPI_ISL_413697
EPI_ISL_423007
EPI_ISL_424339
EPI_ISL_423008
EPI_ISL_424338
EPI_ISL_425669
EPI_ISL_423047
EPI_ISL_424379
EPI_ISL_423045
EPI_ISL_424377
EPI_ISL_424376
EPI_ISL_424375
EPI_ISL_423043
EPI_ISL_423044
EPI_ISL_423041
EPI_ISL_423042
EPI_ISL_424371
EPI_ISL_424370
EPI_ISL_423040
EPI_ISL_411066
EPI_ISL_411060
EPI_ISL_424369
EPI_ISL_423039
EPI_ISL_424368
EPI_ISL_425699
EPI_ISL_424367
EPI_ISL_425698
EPI_ISL_424366
EPI_ISL_425697
EPI_ISL_424365
EPI_ISL_425696
EPI_ISL_423032
EPI_ISL_424364
EPI_ISL_425695
EPI_ISL_423033
EPI_ISL_424363
EPI_ISL_423030
EPI_ISL_424362
EPI_ISL_425693
EPI_ISL_423031
EPI_ISL_424361
EPI_ISL_425692
EPI_ISL_424360
EPI_ISL_423029
EPI_ISL_423069
EPI_ISL_423067
EPI_ISL_424399
EPI_ISL_423068
EPI_ISL_424398
EPI_ISL_423065
EPI_ISL_423066
EPI_ISL_424396
EPI_ISL_423063
EPI_ISL_424395
EPI_ISL_424394
EPI_ISL_424393
EPI_ISL_424392
EPI_ISL_424391
EPI_ISL_424390
EPI_ISL_423058
EPI_ISL_423059
EPI_ISL_424389
EPI_ISL_423056
EPI_ISL_424388
EPI_ISL_423057
EPI_ISL_424387
EPI_ISL_423055
EPI_ISL_424385
EPI_ISL_423052
EPI_ISL_424384
EPI_ISL_423053
EPI_ISL_424383
EPI_ISL_424382
EPI_ISL_424381
EPI_ISL_424380
EPI_ISL_423087
EPI_ISL_423085
EPI_ISL_423086
EPI_ISL_423084
EPI_ISL_423081
EPI_ISL_423078
EPI_ISL_423079
EPI_ISL_423076
EPI_ISL_423074
EPI_ISL_423075
EPI_ISL_423072
EPI_ISL_423073
EPI_ISL_423070
EPI_ISL_423071
EPI_ISL_426934
EPI_ISL_426935
EPI_ISL_425601
EPI_ISL_425600
EPI_ISL_426940
EPI_ISL_426941
EPI_ISL_426942
EPI_ISL_426943
EPI_ISL_426947
EPI_ISL_426948
EPI_ISL_414941
EPI_ISL_414940
EPI_ISL_413602
EPI_ISL_413603
EPI_ISL_413604
EPI_ISL_414936
EPI_ISL_414938
EPI_ISL_414937
EPI_ISL_414939
EPI_ISL_426951
EPI_ISL_426952
EPI_ISL_426953
EPI_ISL_426954
EPI_ISL_426955
EPI_ISL_425623
EPI_ISL_426914
EPI_ISL_425622
EPI_ISL_425621
EPI_ISL_425620
EPI_ISL_426917
EPI_ISL_426918
EPI_ISL_426919
EPI_ISL_425618
EPI_ISL_425616
EPI_ISL_426920
EPI_ISL_426921
EPI_ISL_425615
EPI_ISL_426922
EPI_ISL_425614
EPI_ISL_425611
EPI_ISL_426926
EPI_ISL_426927
EPI_ISL_426929
EPI_ISL_425609
EPI_ISL_426930
EPI_ISL_426931
EPI_ISL_426932
EPI_ISL_426933
EPI_ISL_425603
EPI_ISL_424315
EPI_ISL_426978
EPI_ISL_424314
EPI_ISL_425645
EPI_ISL_424313
EPI_ISL_425644
EPI_ISL_424312
EPI_ISL_425643
EPI_ISL_424311
EPI_ISL_425642
EPI_ISL_424310
EPI_ISL_425641
EPI_ISL_425640
EPI_ISL_426980
EPI_ISL_426981
EPI_ISL_424309
EPI_ISL_424308
EPI_ISL_426985
EPI_ISL_425639
EPI_ISL_424307
EPI_ISL_426986
EPI_ISL_425638
EPI_ISL_424306
EPI_ISL_425637
EPI_ISL_424305
EPI_ISL_426988
EPI_ISL_424304
EPI_ISL_426989
EPI_ISL_425635
EPI_ISL_424302
EPI_ISL_425633
EPI_ISL_424301
EPI_ISL_425632
EPI_ISL_424300
EPI_ISL_425631
EPI_ISL_425630
EPI_ISL_413650
EPI_ISL_413651
EPI_ISL_413652
EPI_ISL_413653
EPI_ISL_413647
EPI_ISL_413648
EPI_ISL_413649
EPI_ISL_426993
EPI_ISL_426994
EPI_ISL_426995
EPI_ISL_425628
EPI_ISL_426997
EPI_ISL_425627
EPI_ISL_426999
EPI_ISL_423005
EPI_ISL_424337
EPI_ISL_426956
EPI_ISL_425668
EPI_ISL_423006
EPI_ISL_424336
EPI_ISL_426957
EPI_ISL_423003
EPI_ISL_424335
EPI_ISL_426958
EPI_ISL_423004
EPI_ISL_424334
EPI_ISL_426959
EPI_ISL_423001
EPI_ISL_424333
EPI_ISL_423002
EPI_ISL_424332
EPI_ISL_425663
EPI_ISL_424331
EPI_ISL_425662
EPI_ISL_423000
EPI_ISL_424330
EPI_ISL_425660
EPI_ISL_426960
EPI_ISL_426961
EPI_ISL_426962
EPI_ISL_426963
EPI_ISL_424329
EPI_ISL_426964
EPI_ISL_426965
EPI_ISL_425659
EPI_ISL_425658
EPI_ISL_424326
EPI_ISL_425657
EPI_ISL_424325
EPI_ISL_426968
EPI_ISL_425656
EPI_ISL_424324
EPI_ISL_424323
EPI_ISL_425654
EPI_ISL_424322
EPI_ISL_425653
EPI_ISL_424321
EPI_ISL_425652
EPI_ISL_425651
EPI_ISL_425650
EPI_ISL_426970
EPI_ISL_426971
EPI_ISL_426972
EPI_ISL_426973
EPI_ISL_424319
EPI_ISL_426974
EPI_ISL_424318
EPI_ISL_426975
EPI_ISL_424317
EPI_ISL_426976
EPI_ISL_425648
EPI_ISL_424316
EPI_ISL_426977
EPI_ISL_425647
EPI_ISL_424078
EPI_ISL_424076
EPI_ISL_425398
EPI_ISL_425395
EPI_ISL_424062
EPI_ISL_425393
EPI_ISL_425392
EPI_ISL_425390
EPI_ISL_424084
EPI_ISL_424082
EPI_ISL_426659
EPI_ISL_425327
EPI_ISL_425326
EPI_ISL_425325
EPI_ISL_425324
EPI_ISL_425323
EPI_ISL_425322
EPI_ISL_426661
EPI_ISL_426662
EPI_ISL_426663
EPI_ISL_426664
EPI_ISL_426665
EPI_ISL_426666
EPI_ISL_426667
EPI_ISL_425319
EPI_ISL_425318
EPI_ISL_426669
EPI_ISL_425317
EPI_ISL_425316
EPI_ISL_425315
EPI_ISL_425314
EPI_ISL_425313
EPI_ISL_425312
EPI_ISL_425311
EPI_ISL_425310
EPI_ISL_414663
EPI_ISL_426670
EPI_ISL_426671
EPI_ISL_426672
EPI_ISL_426673
EPI_ISL_426674
EPI_ISL_426675
EPI_ISL_426676
EPI_ISL_426677
EPI_ISL_425309
EPI_ISL_425308
EPI_ISL_426679
EPI_ISL_425307
EPI_ISL_425306
EPI_ISL_426637
EPI_ISL_424017
EPI_ISL_426638
EPI_ISL_425348
EPI_ISL_426639
EPI_ISL_424015
EPI_ISL_414691
EPI_ISL_414690
EPI_ISL_412030
EPI_ISL_424012
EPI_ISL_414692
EPI_ISL_425342
EPI_ISL_424010
EPI_ISL_412029
EPI_ISL_426640
EPI_ISL_426641
EPI_ISL_426642
EPI_ISL_426643
EPI_ISL_426644
EPI_ISL_426645
EPI_ISL_424009
EPI_ISL_426646
EPI_ISL_426647
EPI_ISL_425339
EPI_ISL_424007
EPI_ISL_426648
EPI_ISL_425338
EPI_ISL_424006
EPI_ISL_426649
EPI_ISL_425335
EPI_ISL_424003
EPI_ISL_425333
EPI_ISL_424001
EPI_ISL_425332
EPI_ISL_425331
EPI_ISL_414686
EPI_ISL_414687
EPI_ISL_412026
EPI_ISL_412028
EPI_ISL_414689
EPI_ISL_426650
EPI_ISL_426651
EPI_ISL_426652
EPI_ISL_426653
EPI_ISL_426654
EPI_ISL_426655
EPI_ISL_426656
EPI_ISL_426657
EPI_ISL_426658
EPI_ISL_424038
EPI_ISL_424037
EPI_ISL_424035
EPI_ISL_424034
EPI_ISL_424032
EPI_ISL_424031
EPI_ISL_425362
EPI_ISL_425361
EPI_ISL_424029
EPI_ISL_424028
EPI_ISL_425359
EPI_ISL_425358
EPI_ISL_424025
EPI_ISL_424024
EPI_ISL_424021
EPI_ISL_425352
EPI_ISL_424020
EPI_ISL_425351
EPI_ISL_424019
EPI_ISL_424054
EPI_ISL_424052
EPI_ISL_425382
EPI_ISL_425380
EPI_ISL_426680
EPI_ISL_426682
EPI_ISL_426683
EPI_ISL_426684
EPI_ISL_426685
EPI_ISL_426686
EPI_ISL_426687
EPI_ISL_426688
EPI_ISL_426689
EPI_ISL_425378
EPI_ISL_425374
EPI_ISL_425373
EPI_ISL_426690
EPI_ISL_426691
EPI_ISL_426692
EPI_ISL_426693
EPI_ISL_426694
EPI_ISL_426696
EPI_ISL_426697
EPI_ISL_426698
EPI_ISL_426699
EPI_ISL_403935
EPI_ISL_403936
EPI_ISL_403933
EPI_ISL_403934
EPI_ISL_403937
EPI_ISL_415920
EPI_ISL_403928
EPI_ISL_403929
EPI_ISL_403931
EPI_ISL_403932
EPI_ISL_403930
EPI_ISL_403962
EPI_ISL_403963
EPI_ISL_414600
EPI_ISL_426617
EPI_ISL_426618
EPI_ISL_426619
EPI_ISL_414631
EPI_ISL_414630
EPI_ISL_414633
EPI_ISL_414632
EPI_ISL_414635
EPI_ISL_414634
EPI_ISL_414626
EPI_ISL_414625
EPI_ISL_414628
EPI_ISL_414627
EPI_ISL_414629
EPI_ISL_426620
EPI_ISL_426621
EPI_ISL_426622
EPI_ISL_426623
EPI_ISL_426624
EPI_ISL_426625
EPI_ISL_426626
EPI_ISL_426627
EPI_ISL_426628
EPI_ISL_426629
EPI_ISL_414620
EPI_ISL_414622
EPI_ISL_414621
EPI_ISL_414624
EPI_ISL_414623
EPI_ISL_414617
EPI_ISL_414616
EPI_ISL_414619
EPI_ISL_414618
EPI_ISL_426630
EPI_ISL_426631
EPI_ISL_426632
EPI_ISL_426634
EPI_ISL_426635
EPI_ISL_426636
EPI_ISL_425305
EPI_ISL_425304
EPI_ISL_425303
EPI_ISL_425301
EPI_ISL_425300
EPI_ISL_414648
EPI_ISL_414642
EPI_ISL_414641
EPI_ISL_414643
EPI_ISL_414646
EPI_ISL_414637
EPI_ISL_414636
EPI_ISL_414638
EPI_ISL_424198
EPI_ISL_424197
EPI_ISL_424196
EPI_ISL_424195
EPI_ISL_424194
EPI_ISL_424193
EPI_ISL_424192
EPI_ISL_424191
EPI_ISL_424189
EPI_ISL_424188
EPI_ISL_424187
EPI_ISL_424186
EPI_ISL_424184
EPI_ISL_424183
EPI_ISL_424182
EPI_ISL_424181
EPI_ISL_424180
EPI_ISL_424117
EPI_ISL_424116
EPI_ISL_424115
EPI_ISL_425446
EPI_ISL_425443
EPI_ISL_425441
EPI_ISL_425440
EPI_ISL_413459
EPI_ISL_426781
EPI_ISL_426782
EPI_ISL_426783
EPI_ISL_426784
EPI_ISL_426786
EPI_ISL_426788
EPI_ISL_426789
EPI_ISL_425439
EPI_ISL_425437
EPI_ISL_425436
EPI_ISL_425435
EPI_ISL_425434
EPI_ISL_425433
EPI_ISL_424101
EPI_ISL_425432
EPI_ISL_424100
EPI_ISL_425431
EPI_ISL_425430
EPI_ISL_413455
EPI_ISL_413456
EPI_ISL_413457
EPI_ISL_413458
EPI_ISL_426790
EPI_ISL_426792
EPI_ISL_426793
EPI_ISL_426796
EPI_ISL_426797
EPI_ISL_426798
EPI_ISL_426799
EPI_ISL_425428
EPI_ISL_425427
EPI_ISL_425469
EPI_ISL_425468
EPI_ISL_425466
EPI_ISL_425465
EPI_ISL_424133
EPI_ISL_425464
EPI_ISL_425462
EPI_ISL_413486
EPI_ISL_425460
EPI_ISL_413487
EPI_ISL_413488
EPI_ISL_413489
EPI_ISL_426761
EPI_ISL_426763
EPI_ISL_426765
EPI_ISL_426766
EPI_ISL_426767
EPI_ISL_426768
EPI_ISL_426769
EPI_ISL_425458
EPI_ISL_424126
EPI_ISL_425457
EPI_ISL_425455
EPI_ISL_425454
EPI_ISL_425453
EPI_ISL_424121
EPI_ISL_425452
EPI_ISL_424120
EPI_ISL_425451
EPI_ISL_425450
EPI_ISL_426770
EPI_ISL_426771
EPI_ISL_426772
EPI_ISL_426773
EPI_ISL_426774
EPI_ISL_426775
EPI_ISL_426777
EPI_ISL_424119
EPI_ISL_426778
EPI_ISL_426779
EPI_ISL_425449
EPI_ISL_425489
EPI_ISL_425488
EPI_ISL_425487
EPI_ISL_425486
EPI_ISL_425485
EPI_ISL_425484
EPI_ISL_424152
EPI_ISL_425483
EPI_ISL_425482
EPI_ISL_425481
EPI_ISL_425480
EPI_ISL_425479
EPI_ISL_413490
EPI_ISL_425477
EPI_ISL_425476
EPI_ISL_425475
EPI_ISL_425474
EPI_ISL_425473
EPI_ISL_425472
EPI_ISL_424140
EPI_ISL_425471
EPI_ISL_425470
EPI_ISL_424179
EPI_ISL_424178
EPI_ISL_424176
EPI_ISL_424175
EPI_ISL_424174
EPI_ISL_424173
EPI_ISL_424172
EPI_ISL_424170
EPI_ISL_424169
EPI_ISL_424167
EPI_ISL_425498
EPI_ISL_424166
EPI_ISL_425497
EPI_ISL_425496
EPI_ISL_425495
EPI_ISL_425494
EPI_ISL_425493
EPI_ISL_425492
EPI_ISL_425491
EPI_ISL_425490
EPI_ISL_426700
EPI_ISL_426701
EPI_ISL_426702
EPI_ISL_426703
EPI_ISL_426705
EPI_ISL_426706
EPI_ISL_426707
EPI_ISL_426709
EPI_ISL_426711
EPI_ISL_426736
EPI_ISL_425404
EPI_ISL_426737
EPI_ISL_425403
EPI_ISL_425402
EPI_ISL_425401
EPI_ISL_426740
EPI_ISL_426741
EPI_ISL_426743
EPI_ISL_426745
EPI_ISL_426746
EPI_ISL_426747
EPI_ISL_426750
EPI_ISL_426751
EPI_ISL_426752
EPI_ISL_426753
EPI_ISL_426754
EPI_ISL_426756
EPI_ISL_426714
EPI_ISL_426715
EPI_ISL_425425
EPI_ISL_425424
EPI_ISL_426717
EPI_ISL_425423
EPI_ISL_426718
EPI_ISL_412116
EPI_ISL_426721
EPI_ISL_426725
EPI_ISL_426727
EPI_ISL_425412
EPI_ISL_426729
EPI_ISL_425411
EPI_ISL_425410
EPI_ISL_426730
EPI_ISL_425409
EPI_ISL_426732
EPI_ISL_426733
EPI_ISL_425407
EPI_ISL_426734
EPI_ISL_426735
EPI_ISL_425405
EPI_ISL_424703
EPI_ISL_423401
EPI_ISL_423400
EPI_ISL_422059
EPI_ISL_422057
EPI_ISL_422058
EPI_ISL_423389
EPI_ISL_422055
EPI_ISL_423386
EPI_ISL_422056
EPI_ISL_423387
EPI_ISL_422053
EPI_ISL_423384
EPI_ISL_422054
EPI_ISL_423385
EPI_ISL_422051
EPI_ISL_423382
EPI_ISL_422052
EPI_ISL_423383
EPI_ISL_423380
EPI_ISL_422050
EPI_ISL_423381
EPI_ISL_422048
EPI_ISL_423379
EPI_ISL_422049
EPI_ISL_422046
EPI_ISL_422047
EPI_ISL_422044
EPI_ISL_423375
EPI_ISL_422045
EPI_ISL_423376
EPI_ISL_422042
EPI_ISL_423373
EPI_ISL_422043
EPI_ISL_422040
EPI_ISL_423371
EPI_ISL_422041
EPI_ISL_423372
EPI_ISL_423370
EPI_ISL_422039
EPI_ISL_422079
EPI_ISL_422077
EPI_ISL_422078
EPI_ISL_422075
EPI_ISL_422076
EPI_ISL_422073
EPI_ISL_422074
EPI_ISL_422071
EPI_ISL_422072
EPI_ISL_422070
EPI_ISL_422068
EPI_ISL_423399
EPI_ISL_422069
EPI_ISL_422066
EPI_ISL_422067
EPI_ISL_423398
EPI_ISL_422064
EPI_ISL_423395
EPI_ISL_422065
EPI_ISL_423396
EPI_ISL_422062
EPI_ISL_423393
EPI_ISL_422063
EPI_ISL_423394
EPI_ISL_422060
EPI_ISL_422061
EPI_ISL_422099
EPI_ISL_422097
EPI_ISL_422098
EPI_ISL_422095
EPI_ISL_422096
EPI_ISL_422093
EPI_ISL_422094
EPI_ISL_422091
EPI_ISL_422092
EPI_ISL_422090
EPI_ISL_422088
EPI_ISL_422089
EPI_ISL_422086
EPI_ISL_422087
EPI_ISL_422084
EPI_ISL_422085
EPI_ISL_422082
EPI_ISL_422083
EPI_ISL_422080
EPI_ISL_422081
EPI_ISL_425965
EPI_ISL_424633
EPI_ISL_425964
EPI_ISL_425963
EPI_ISL_424631
EPI_ISL_425962
EPI_ISL_424630
EPI_ISL_425961
EPI_ISL_424629
EPI_ISL_425959
EPI_ISL_424627
EPI_ISL_425958
EPI_ISL_424626
EPI_ISL_425956
EPI_ISL_424624
EPI_ISL_425955
EPI_ISL_425954
EPI_ISL_424622
EPI_ISL_425953
EPI_ISL_424621
EPI_ISL_425952
EPI_ISL_425951
EPI_ISL_425950
EPI_ISL_424619
EPI_ISL_425949
EPI_ISL_424617
EPI_ISL_425948
EPI_ISL_424616
EPI_ISL_425947
EPI_ISL_424615
EPI_ISL_425946
EPI_ISL_424614
EPI_ISL_425945
EPI_ISL_424613
EPI_ISL_425944
EPI_ISL_423324
EPI_ISL_425987
EPI_ISL_424655
EPI_ISL_425986
EPI_ISL_424654
EPI_ISL_425985
EPI_ISL_424653
EPI_ISL_425984
EPI_ISL_424652
EPI_ISL_423321
EPI_ISL_424651
EPI_ISL_425982
EPI_ISL_424650
EPI_ISL_425980
EPI_ISL_413999
EPI_ISL_424649
EPI_ISL_425979
EPI_ISL_424647
EPI_ISL_425978
EPI_ISL_424646
EPI_ISL_424645
EPI_ISL_425976
EPI_ISL_424644
EPI_ISL_425975
EPI_ISL_424643
EPI_ISL_424642
EPI_ISL_425973
EPI_ISL_424641
EPI_ISL_425972
EPI_ISL_424640
EPI_ISL_425971
EPI_ISL_413996
EPI_ISL_413997
EPI_ISL_425969
EPI_ISL_424637
EPI_ISL_425968
EPI_ISL_424636
EPI_ISL_425967
EPI_ISL_425966
EPI_ISL_423346
EPI_ISL_422016
EPI_ISL_422011
EPI_ISL_423343
EPI_ISL_424673
EPI_ISL_423340
EPI_ISL_424672
EPI_ISL_422010
EPI_ISL_424671
EPI_ISL_424670
EPI_ISL_422008
EPI_ISL_422009
EPI_ISL_423337
EPI_ISL_422007
EPI_ISL_424668
EPI_ISL_425999
EPI_ISL_424667
EPI_ISL_425998
EPI_ISL_425997
EPI_ISL_422002
EPI_ISL_425996
EPI_ISL_422003
EPI_ISL_424664
EPI_ISL_425995
EPI_ISL_422000
EPI_ISL_425994
EPI_ISL_422001
EPI_ISL_424662
EPI_ISL_425993
EPI_ISL_424661
EPI_ISL_425992
EPI_ISL_424660
EPI_ISL_425991
EPI_ISL_425990
EPI_ISL_423328
EPI_ISL_424658
EPI_ISL_424657
EPI_ISL_425988
EPI_ISL_422037
EPI_ISL_423368
EPI_ISL_422038
EPI_ISL_423369
EPI_ISL_422035
EPI_ISL_423366
EPI_ISL_422036
EPI_ISL_423367
EPI_ISL_422033
EPI_ISL_423364
EPI_ISL_422034
EPI_ISL_423365
EPI_ISL_422031
EPI_ISL_423362
EPI_ISL_422032
EPI_ISL_423363
EPI_ISL_423360
EPI_ISL_422030
EPI_ISL_423361
EPI_ISL_409067
EPI_ISL_422028
EPI_ISL_423359
EPI_ISL_422029
EPI_ISL_422026
EPI_ISL_423357
EPI_ISL_422027
EPI_ISL_423358
EPI_ISL_422024
EPI_ISL_423355
EPI_ISL_422025
EPI_ISL_423356
EPI_ISL_422022
EPI_ISL_423353
EPI_ISL_422023
EPI_ISL_423354
EPI_ISL_422020
EPI_ISL_423351
EPI_ISL_422021
EPI_ISL_423352
EPI_ISL_423350
EPI_ISL_410045
EPI_ISL_410044
EPI_ISL_422019
EPI_ISL_422017
EPI_ISL_422018
EPI_ISL_423500
EPI_ISL_424854
EPI_ISL_424853
EPI_ISL_424852
EPI_ISL_423521
EPI_ISL_424851
EPI_ISL_424850
EPI_ISL_412870
EPI_ISL_412871
EPI_ISL_412872
EPI_ISL_412873
EPI_ISL_412869
EPI_ISL_424849
EPI_ISL_424848
EPI_ISL_424847
EPI_ISL_424846
EPI_ISL_424845
EPI_ISL_424844
EPI_ISL_424843
EPI_ISL_423512
EPI_ISL_424842
EPI_ISL_424841
EPI_ISL_412862
EPI_ISL_423508
EPI_ISL_423509
EPI_ISL_423506
EPI_ISL_423507
EPI_ISL_423504
EPI_ISL_423502
EPI_ISL_423503
EPI_ISL_422178
EPI_ISL_422176
EPI_ISL_422177
EPI_ISL_422174
EPI_ISL_422173
EPI_ISL_422170
EPI_ISL_422171
EPI_ISL_422167
EPI_ISL_423498
EPI_ISL_422168
EPI_ISL_423499
EPI_ISL_422165
EPI_ISL_423496
EPI_ISL_422166
EPI_ISL_423497
EPI_ISL_422163
EPI_ISL_423494
EPI_ISL_422164
EPI_ISL_423495
EPI_ISL_422161
EPI_ISL_423492
EPI_ISL_422162
EPI_ISL_423493
EPI_ISL_423490
EPI_ISL_422160
EPI_ISL_423491
EPI_ISL_422194
EPI_ISL_422195
EPI_ISL_422192
EPI_ISL_422193
EPI_ISL_422191
EPI_ISL_422187
EPI_ISL_422185
EPI_ISL_422186
EPI_ISL_422184
EPI_ISL_422181
EPI_ISL_422182
EPI_ISL_422180
EPI_ISL_423423
EPI_ISL_423424
EPI_ISL_423421
EPI_ISL_423420
EPI_ISL_423418
EPI_ISL_423419
EPI_ISL_423417
EPI_ISL_423414
EPI_ISL_423415
EPI_ISL_423412
EPI_ISL_423413
EPI_ISL_423410
EPI_ISL_423411
EPI_ISL_423409
EPI_ISL_423408
EPI_ISL_423405
EPI_ISL_423406
EPI_ISL_423403
EPI_ISL_423404
EPI_ISL_422114
EPI_ISL_422115
EPI_ISL_423446
EPI_ISL_422112
EPI_ISL_423443
EPI_ISL_422113
EPI_ISL_423444
EPI_ISL_422110
EPI_ISL_423441
EPI_ISL_422111
EPI_ISL_423442
EPI_ISL_423440
EPI_ISL_422109
EPI_ISL_422107
EPI_ISL_423438
EPI_ISL_422108
EPI_ISL_422105
EPI_ISL_423436
EPI_ISL_422106
EPI_ISL_423437
EPI_ISL_422103
EPI_ISL_422104
EPI_ISL_423435
EPI_ISL_423432
EPI_ISL_422102
EPI_ISL_423430
EPI_ISL_422100
EPI_ISL_423428
EPI_ISL_423425
EPI_ISL_423426
EPI_ISL_422136
EPI_ISL_423467
EPI_ISL_422137
EPI_ISL_423468
EPI_ISL_423465
EPI_ISL_422135
EPI_ISL_423466
EPI_ISL_422132
EPI_ISL_423463
EPI_ISL_422133
EPI_ISL_422130
EPI_ISL_423461
EPI_ISL_422131
EPI_ISL_423460
EPI_ISL_422129
EPI_ISL_422127
EPI_ISL_423458
EPI_ISL_422128
EPI_ISL_423459
EPI_ISL_422125
EPI_ISL_422126
EPI_ISL_423457
EPI_ISL_422123
EPI_ISL_422124
EPI_ISL_423455
EPI_ISL_422121
EPI_ISL_423452
EPI_ISL_422122
EPI_ISL_423453
EPI_ISL_423450
EPI_ISL_422120
EPI_ISL_423451
EPI_ISL_422118
EPI_ISL_423449
EPI_ISL_422119
EPI_ISL_422116
EPI_ISL_423447
EPI_ISL_422117
EPI_ISL_423448
EPI_ISL_422158
EPI_ISL_422159
EPI_ISL_422156
EPI_ISL_423487
EPI_ISL_422157
EPI_ISL_423488
EPI_ISL_422154
EPI_ISL_422155
EPI_ISL_423486
EPI_ISL_422152
EPI_ISL_423483
EPI_ISL_422153
EPI_ISL_422150
EPI_ISL_423481
EPI_ISL_422151
EPI_ISL_423480
EPI_ISL_422149
EPI_ISL_422147
EPI_ISL_422148
EPI_ISL_423479
EPI_ISL_422145
EPI_ISL_423476
EPI_ISL_422146
EPI_ISL_423477
EPI_ISL_422143
EPI_ISL_423474
EPI_ISL_422144
EPI_ISL_422141
EPI_ISL_423472
EPI_ISL_422142
EPI_ISL_423473
EPI_ISL_422140
EPI_ISL_423471
EPI_ISL_422138
EPI_ISL_423469
EPI_ISL_422139
EPI_ISL_425800
EPI_ISL_413809
EPI_ISL_425822
EPI_ISL_425821
EPI_ISL_425820
EPI_ISL_425819
EPI_ISL_425818
EPI_ISL_425817
EPI_ISL_425816
EPI_ISL_425815
EPI_ISL_425813
EPI_ISL_425812
EPI_ISL_425811
EPI_ISL_425810
EPI_ISL_425809
EPI_ISL_425808
EPI_ISL_425807
EPI_ISL_425806
EPI_ISL_425805
EPI_ISL_425804
EPI_ISL_425803
EPI_ISL_425802
EPI_ISL_425801
EPI_ISL_423148
EPI_ISL_423149
EPI_ISL_424479
EPI_ISL_424478
EPI_ISL_423147
EPI_ISL_424477
EPI_ISL_423144
EPI_ISL_424476
EPI_ISL_423145
EPI_ISL_424475
EPI_ISL_423142
EPI_ISL_424474
EPI_ISL_424473
EPI_ISL_424472
EPI_ISL_424471
EPI_ISL_424470
EPI_ISL_423137
EPI_ISL_424469
EPI_ISL_423138
EPI_ISL_424468
EPI_ISL_425799
EPI_ISL_424467
EPI_ISL_425798
EPI_ISL_423136
EPI_ISL_424466
EPI_ISL_425797
EPI_ISL_424465
EPI_ISL_425796
EPI_ISL_423134
EPI_ISL_425795
EPI_ISL_423131
EPI_ISL_424463
EPI_ISL_425794
EPI_ISL_423132
EPI_ISL_424462
EPI_ISL_425793
EPI_ISL_424461
EPI_ISL_425792
EPI_ISL_423130
EPI_ISL_424460
EPI_ISL_425791
EPI_ISL_425790
EPI_ISL_423129
EPI_ISL_424459
EPI_ISL_423168
EPI_ISL_424499
EPI_ISL_424498
EPI_ISL_424497
EPI_ISL_423164
EPI_ISL_424496
EPI_ISL_424495
EPI_ISL_424494
EPI_ISL_423163
EPI_ISL_424493
EPI_ISL_423160
EPI_ISL_424492
EPI_ISL_423161
EPI_ISL_424491
EPI_ISL_424490
EPI_ISL_423159
EPI_ISL_423157
EPI_ISL_424489
EPI_ISL_423158
EPI_ISL_424487
EPI_ISL_423156
EPI_ISL_424486
EPI_ISL_424485
EPI_ISL_423154
EPI_ISL_424484
EPI_ISL_423151
EPI_ISL_424483
EPI_ISL_423152
EPI_ISL_424482
EPI_ISL_423150
EPI_ISL_424480
EPI_ISL_423185
EPI_ISL_423181
EPI_ISL_423177
EPI_ISL_423178
EPI_ISL_423175
EPI_ISL_423176
EPI_ISL_423173
EPI_ISL_423174
EPI_ISL_423172
EPI_ISL_423170
EPI_ISL_423199
EPI_ISL_423198
EPI_ISL_423195
EPI_ISL_423196
EPI_ISL_423193
EPI_ISL_423194
EPI_ISL_423192
EPI_ISL_425722
EPI_ISL_425721
EPI_ISL_425720
EPI_ISL_425717
EPI_ISL_425716
EPI_ISL_425715
EPI_ISL_425713
EPI_ISL_425711
EPI_ISL_413729
EPI_ISL_425709
EPI_ISL_425708
EPI_ISL_425707
EPI_ISL_425705
EPI_ISL_425704
EPI_ISL_425703
EPI_ISL_425702
EPI_ISL_424414
EPI_ISL_425745
EPI_ISL_424413
EPI_ISL_425744
EPI_ISL_424412
EPI_ISL_425743
EPI_ISL_424411
EPI_ISL_425742
EPI_ISL_424410
EPI_ISL_425741
EPI_ISL_425740
EPI_ISL_413761
EPI_ISL_424409
EPI_ISL_425739
EPI_ISL_424407
EPI_ISL_424406
EPI_ISL_425737
EPI_ISL_424405
EPI_ISL_425736
EPI_ISL_424404
EPI_ISL_425735
EPI_ISL_424403
EPI_ISL_425734
EPI_ISL_424402
EPI_ISL_425733
EPI_ISL_424401
EPI_ISL_425732
EPI_ISL_424400
EPI_ISL_425731
EPI_ISL_425730
EPI_ISL_413750
EPI_ISL_413751
EPI_ISL_413753
EPI_ISL_413746
EPI_ISL_413748
EPI_ISL_413749
EPI_ISL_425729
EPI_ISL_425728
EPI_ISL_425727
EPI_ISL_425726
EPI_ISL_425725
EPI_ISL_425724
EPI_ISL_423104
EPI_ISL_424436
EPI_ISL_425767
EPI_ISL_423105
EPI_ISL_424435
EPI_ISL_425766
EPI_ISL_423102
EPI_ISL_424434
EPI_ISL_425765
EPI_ISL_423103
EPI_ISL_424433
EPI_ISL_425764
EPI_ISL_423100
EPI_ISL_424432
EPI_ISL_425763
EPI_ISL_423101
EPI_ISL_424431
EPI_ISL_425762
EPI_ISL_424430
EPI_ISL_425761
EPI_ISL_425760
EPI_ISL_424429
EPI_ISL_424428
EPI_ISL_425759
EPI_ISL_424427
EPI_ISL_425758
EPI_ISL_424426
EPI_ISL_425757
EPI_ISL_424425
EPI_ISL_425756
EPI_ISL_424424
EPI_ISL_425755
EPI_ISL_424423
EPI_ISL_425754
EPI_ISL_424422
EPI_ISL_425752
EPI_ISL_424420
EPI_ISL_425751
EPI_ISL_425750
EPI_ISL_424419
EPI_ISL_424418
EPI_ISL_425749
EPI_ISL_424417
EPI_ISL_425748
EPI_ISL_424416
EPI_ISL_425747
EPI_ISL_424415
EPI_ISL_425746
EPI_ISL_423126
EPI_ISL_424458
EPI_ISL_425789
EPI_ISL_424457
EPI_ISL_425788
EPI_ISL_423124
EPI_ISL_424456
EPI_ISL_425787
EPI_ISL_424455
EPI_ISL_425786
EPI_ISL_423122
EPI_ISL_424454
EPI_ISL_425785
EPI_ISL_423123
EPI_ISL_424453
EPI_ISL_425784
EPI_ISL_424452
EPI_ISL_425783
EPI_ISL_423121
EPI_ISL_424451
EPI_ISL_425782
EPI_ISL_424450
EPI_ISL_425780
EPI_ISL_423119
EPI_ISL_423117
EPI_ISL_424449
EPI_ISL_423118
EPI_ISL_424448
EPI_ISL_425779
EPI_ISL_424447
EPI_ISL_425778
EPI_ISL_424446
EPI_ISL_425777
EPI_ISL_423113
EPI_ISL_424445
EPI_ISL_425776
EPI_ISL_423114
EPI_ISL_424444
EPI_ISL_425775
EPI_ISL_423111
EPI_ISL_424443
EPI_ISL_425774
EPI_ISL_423112
EPI_ISL_424442
EPI_ISL_425773
EPI_ISL_424441
EPI_ISL_425772
EPI_ISL_413791
EPI_ISL_423110
EPI_ISL_424440
EPI_ISL_425770
EPI_ISL_412459
EPI_ISL_423108
EPI_ISL_423109
EPI_ISL_424439
EPI_ISL_424438
EPI_ISL_425769
EPI_ISL_423107
EPI_ISL_424437
EPI_ISL_425768
EPI_ISL_425921
EPI_ISL_425920
EPI_ISL_425919
EPI_ISL_425918
EPI_ISL_425917
EPI_ISL_425916
EPI_ISL_425915
EPI_ISL_425913
EPI_ISL_425912
EPI_ISL_425911
EPI_ISL_413931
EPI_ISL_413924
EPI_ISL_413925
EPI_ISL_413928
EPI_ISL_425908
EPI_ISL_425907
EPI_ISL_425906
EPI_ISL_425905
EPI_ISL_425904
EPI_ISL_425903
EPI_ISL_425902
EPI_ISL_425901
EPI_ISL_425900
EPI_ISL_424612
EPI_ISL_425943
EPI_ISL_425942
EPI_ISL_424610
EPI_ISL_425941
EPI_ISL_425940
EPI_ISL_424609
EPI_ISL_424608
EPI_ISL_425939
EPI_ISL_425938
EPI_ISL_424606
EPI_ISL_425937
EPI_ISL_424605
EPI_ISL_425936
EPI_ISL_424604
EPI_ISL_425935
EPI_ISL_424603
EPI_ISL_425934
EPI_ISL_424602
EPI_ISL_425933
EPI_ISL_424601
EPI_ISL_425932
EPI_ISL_425931
EPI_ISL_425930
EPI_ISL_425929
EPI_ISL_425928
EPI_ISL_425927
EPI_ISL_425926
EPI_ISL_425925
EPI_ISL_425924
EPI_ISL_425923
EPI_ISL_425922
EPI_ISL_423269
EPI_ISL_424599
EPI_ISL_424598
EPI_ISL_423265
EPI_ISL_424597
EPI_ISL_423266
EPI_ISL_424596
EPI_ISL_423263
EPI_ISL_424595
EPI_ISL_423264
EPI_ISL_423261
EPI_ISL_424593
EPI_ISL_423262
EPI_ISL_424592
EPI_ISL_424591
EPI_ISL_423260
EPI_ISL_424590
EPI_ISL_423258
EPI_ISL_423259
EPI_ISL_424589
EPI_ISL_423256
EPI_ISL_424588
EPI_ISL_423254
EPI_ISL_423255
EPI_ISL_424585
EPI_ISL_424584
EPI_ISL_423253
EPI_ISL_423250
EPI_ISL_424582
EPI_ISL_423251
EPI_ISL_424581
EPI_ISL_424580
EPI_ISL_423288
EPI_ISL_423277
EPI_ISL_423275
EPI_ISL_423292
EPI_ISL_424513
EPI_ISL_425844
EPI_ISL_424512
EPI_ISL_425843
EPI_ISL_424511
EPI_ISL_425842
EPI_ISL_424510
EPI_ISL_413860
EPI_ISL_413861
EPI_ISL_413862
EPI_ISL_413863
EPI_ISL_413864
EPI_ISL_413855
EPI_ISL_413856
EPI_ISL_413857
EPI_ISL_413858
EPI_ISL_424509
EPI_ISL_424508
EPI_ISL_425839
EPI_ISL_424507
EPI_ISL_424506
EPI_ISL_424505
EPI_ISL_425836
EPI_ISL_424503
EPI_ISL_425834
EPI_ISL_424502
EPI_ISL_424500
EPI_ISL_425830
EPI_ISL_413851
EPI_ISL_413852
EPI_ISL_413853
EPI_ISL_413854
EPI_ISL_425829
EPI_ISL_425828
EPI_ISL_425827
EPI_ISL_425826
EPI_ISL_425825
EPI_ISL_425824
EPI_ISL_425823
EPI_ISL_423203
EPI_ISL_424535
EPI_ISL_425866
EPI_ISL_423204
EPI_ISL_424534
EPI_ISL_425865
EPI_ISL_423201
EPI_ISL_424533
EPI_ISL_425864
EPI_ISL_423202
EPI_ISL_424532
EPI_ISL_425863
EPI_ISL_424531
EPI_ISL_425862
EPI_ISL_424530
EPI_ISL_425861
EPI_ISL_425860
EPI_ISL_411219
EPI_ISL_413884
EPI_ISL_411218
EPI_ISL_411220
EPI_ISL_424529
EPI_ISL_424528
EPI_ISL_424527
EPI_ISL_424526
EPI_ISL_424525
EPI_ISL_425856
EPI_ISL_424524
EPI_ISL_425855
EPI_ISL_424523
EPI_ISL_424522
EPI_ISL_424521
EPI_ISL_425852
EPI_ISL_424520
EPI_ISL_425851
EPI_ISL_425850
EPI_ISL_413875
EPI_ISL_413866
EPI_ISL_413867
EPI_ISL_424519
EPI_ISL_424518
EPI_ISL_425849
EPI_ISL_424517
EPI_ISL_425848
EPI_ISL_424516
EPI_ISL_425847
EPI_ISL_424515
EPI_ISL_425846
EPI_ISL_424514
EPI_ISL_425845
EPI_ISL_424557
EPI_ISL_425888
EPI_ISL_424556
EPI_ISL_425887
EPI_ISL_423223
EPI_ISL_424555
EPI_ISL_425886
EPI_ISL_423224
EPI_ISL_425885
EPI_ISL_423221
EPI_ISL_425884
EPI_ISL_425883
EPI_ISL_424551
EPI_ISL_425882
EPI_ISL_424550
EPI_ISL_425881
EPI_ISL_425880
EPI_ISL_423218
EPI_ISL_423219
EPI_ISL_424549
EPI_ISL_423216
EPI_ISL_424548
EPI_ISL_425879
EPI_ISL_424547
EPI_ISL_425878
EPI_ISL_423214
EPI_ISL_424546
EPI_ISL_425877
EPI_ISL_423215
EPI_ISL_424545
EPI_ISL_425876
EPI_ISL_425875
EPI_ISL_424543
EPI_ISL_425874
EPI_ISL_423210
EPI_ISL_424542
EPI_ISL_425873
EPI_ISL_424541
EPI_ISL_425872
EPI_ISL_424540
EPI_ISL_425871
EPI_ISL_425870
EPI_ISL_423209
EPI_ISL_423208
EPI_ISL_424538
EPI_ISL_425869
EPI_ISL_423205
EPI_ISL_424537
EPI_ISL_425868
EPI_ISL_424536
EPI_ISL_425867
EPI_ISL_423248
EPI_ISL_424578
EPI_ISL_424577
EPI_ISL_423246
EPI_ISL_424576
EPI_ISL_423243
EPI_ISL_424575
EPI_ISL_423244
EPI_ISL_424574
EPI_ISL_423241
EPI_ISL_424573
EPI_ISL_423242
EPI_ISL_424572
EPI_ISL_424571
EPI_ISL_423240
EPI_ISL_424570
EPI_ISL_423238
EPI_ISL_423239
EPI_ISL_423236
EPI_ISL_424568
EPI_ISL_425899
EPI_ISL_423237
EPI_ISL_424567
EPI_ISL_425898
EPI_ISL_425897
EPI_ISL_423235
EPI_ISL_425896
EPI_ISL_423232
EPI_ISL_424564
EPI_ISL_425895
EPI_ISL_423233
EPI_ISL_424563
EPI_ISL_425894
EPI_ISL_424562
EPI_ISL_425893
EPI_ISL_423231
EPI_ISL_425892
EPI_ISL_424560
EPI_ISL_425891
EPI_ISL_425890
EPI_ISL_423227
EPI_ISL_424559
EPI_ISL_423228
EPI_ISL_424558
EPI_ISL_425889
EPI_ISL_426080
EPI_ISL_426081
EPI_ISL_426082
EPI_ISL_426083
EPI_ISL_426084
EPI_ISL_426085
EPI_ISL_426086
EPI_ISL_426087
EPI_ISL_426089
EPI_ISL_426090
EPI_ISL_426091
EPI_ISL_426092
EPI_ISL_426093
EPI_ISL_426094
EPI_ISL_426095
EPI_ISL_426096
EPI_ISL_426097
EPI_ISL_426098
[truncated: 720,982+ more rows]

## Sheet: Sheet2
Accession ID
EPI_ISL_1423505
EPI_ISL_1423507
EPI_ISL_1423510
EPI_ISL_1423511
EPI_ISL_1423512
EPI_ISL_1423513
EPI_ISL_1423514
EPI_ISL_1423516
EPI_ISL_1423517
EPI_ISL_1423518
EPI_ISL_1423519
EPI_ISL_1423520
EPI_ISL_1423522
EPI_ISL_1423523
EPI_ISL_1423524
EPI_ISL_1423525
EPI_ISL_1423527
EPI_ISL_1423529
EPI_ISL_1423530
EPI_ISL_1423531
EPI_ISL_1423532
EPI_ISL_1423533
EPI_ISL_1423534
EPI_ISL_1423536
EPI_ISL_1423537
EPI_ISL_1423538
EPI_ISL_1423540
EPI_ISL_1423542
EPI_ISL_1423543
EPI_ISL_1423545
EPI_ISL_1423546
EPI_ISL_1423547
EPI_ISL_1423549
EPI_ISL_1423550
EPI_ISL_1423551
EPI_ISL_1423552
EPI_ISL_1423553
EPI_ISL_1423554
EPI_ISL_1423557
EPI_ISL_1423558
EPI_ISL_1423559
EPI_ISL_1423560
EPI_ISL_1423564
EPI_ISL_1423565
EPI_ISL_1423566
EPI_ISL_1423568
EPI_ISL_1423569
EPI_ISL_1423570
EPI_ISL_1423571
EPI_ISL_1423572
EPI_ISL_1423573
EPI_ISL_1423574
EPI_ISL_1423575
EPI_ISL_1423577
EPI_ISL_1423578
EPI_ISL_1423579
EPI_ISL_1423580
EPI_ISL_1423581
EPI_ISL_1423582
EPI_ISL_1423583
EPI_ISL_1423585
EPI_ISL_1423586
EPI_ISL_1423587
EPI_ISL_1423588
EPI_ISL_1423590
EPI_ISL_1423591
EPI_ISL_1423592
EPI_ISL_1423594
EPI_ISL_1423599
EPI_ISL_1423600
EPI_ISL_1423602
EPI_ISL_1423603
EPI_ISL_1423604
EPI_ISL_1423605
EPI_ISL_1423610
EPI_ISL_1423611
EPI_ISL_1423612
EPI_ISL_1423614
EPI_ISL_1423617
EPI_ISL_1423620
EPI_ISL_1423621
EPI_ISL_1423622
EPI_ISL_1423623
EPI_ISL_1423624
EPI_ISL_1423625
EPI_ISL_1423627
EPI_ISL_1423629
EPI_ISL_1423630
EPI_ISL_1423631
EPI_ISL_1423633
EPI_ISL_1423634
EPI_ISL_1423635
EPI_ISL_1423636
EPI_ISL_1423637
EPI_ISL_1423638
EPI_ISL_1423639
EPI_ISL_1423640
EPI_ISL_1423641
EPI_ISL_1423642
EPI_ISL_1423644
EPI_ISL_1423645
EPI_ISL_1423646
EPI_ISL_1423647
EPI_ISL_1423648
EPI_ISL_1423649
EPI_ISL_1423650
EPI_ISL_1423651
EPI_ISL_1423652
EPI_ISL_1423653
EPI_ISL_1423654
EPI_ISL_1423655
EPI_ISL_1423656
EPI_ISL_1423657
EPI_ISL_1423658
EPI_ISL_1423659
EPI_ISL_1423660
EPI_ISL_1423661
EPI_ISL_1423662
EPI_ISL_1423663
EPI_ISL_1423664
EPI_ISL_1423665
EPI_ISL_1423666
EPI_ISL_1423667
EPI_ISL_1423668
EPI_ISL_1423669
EPI_ISL_1423670
EPI_ISL_1423671
EPI_ISL_1423672
EPI_ISL_1423673
EPI_ISL_1423674
EPI_ISL_1423675
EPI_ISL_1423676
EPI_ISL_1423677
EPI_ISL_1423678
EPI_ISL_1423679
EPI_ISL_1423680
EPI_ISL_1423681
EPI_ISL_1423682
EPI_ISL_1423683
EPI_ISL_1423684
EPI_ISL_1423685
EPI_ISL_1423686
EPI_ISL_1423687
EPI_ISL_1423688
EPI_ISL_1423689
EPI_ISL_1423690
EPI_ISL_1423691
EPI_ISL_1423692
EPI_ISL_1423693
EPI_ISL_1423694
EPI_ISL_1423695
EPI_ISL_1423696
EPI_ISL_1423697
EPI_ISL_1423698
EPI_ISL_1423699
EPI_ISL_1423700
EPI_ISL_1423701
EPI_ISL_1423702
EPI_ISL_1423703
EPI_ISL_1423704
EPI_ISL_1423705
EPI_ISL_1423706
EPI_ISL_1423707
EPI_ISL_1423708
EPI_ISL_1423709
EPI_ISL_1423710
EPI_ISL_1423711
EPI_ISL_1423712
EPI_ISL_1423713
EPI_ISL_1423714
EPI_ISL_1423715
EPI_ISL_1423716
EPI_ISL_1423717
EPI_ISL_1423718
EPI_ISL_1423719
EPI_ISL_1423720
EPI_ISL_1423721
EPI_ISL_1423722
EPI_ISL_1423723
EPI_ISL_1423724
EPI_ISL_1423725
EPI_ISL_1423726
EPI_ISL_1423727
EPI_ISL_1423728
EPI_ISL_1423729
EPI_ISL_1423730
EPI_ISL_1423731
EPI_ISL_1423732
EPI_ISL_1423733
EPI_ISL_1423734
EPI_ISL_1423735
EPI_ISL_1423737
EPI_ISL_1423738
EPI_ISL_1423739
EPI_ISL_1423740
EPI_ISL_1423741
EPI_ISL_1423742
EPI_ISL_1423743
EPI_ISL_1423744
EPI_ISL_1423745
EPI_ISL_1423746
EPI_ISL_1423747
EPI_ISL_1423748
EPI_ISL_1423749
EPI_ISL_1423750
EPI_ISL_1423751
EPI_ISL_1423752
EPI_ISL_1423753
EPI_ISL_1423754
EPI_ISL_1423755
EPI_ISL_1423756
EPI_ISL_1423757
EPI_ISL_1423758
EPI_ISL_1423759
EPI_ISL_1423761
EPI_ISL_1423762
EPI_ISL_1423763
EPI_ISL_1423764
EPI_ISL_1423765
EPI_ISL_1423766
EPI_ISL_1423767
EPI_ISL_1423768
EPI_ISL_1423769
EPI_ISL_1423771
EPI_ISL_1423772
EPI_ISL_1423773
EPI_ISL_1423774
EPI_ISL_1423775
EPI_ISL_1423776
EPI_ISL_1423777
EPI_ISL_1423778
EPI_ISL_1423779
EPI_ISL_1423780
EPI_ISL_1423781
EPI_ISL_1423782
EPI_ISL_1423783
EPI_ISL_1423784
EPI_ISL_1423785
EPI_ISL_1423786
EPI_ISL_1423788
EPI_ISL_1423789
EPI_ISL_1423790
EPI_ISL_1423792
EPI_ISL_1423793
EPI_ISL_1423794
EPI_ISL_1423795
EPI_ISL_1423796
EPI_ISL_1423797
EPI_ISL_1423798
EPI_ISL_1423799
EPI_ISL_1423800
EPI_ISL_1423801
EPI_ISL_1423802
EPI_ISL_1423803
EPI_ISL_1423804
EPI_ISL_1423805
EPI_ISL_1423806
EPI_ISL_1423807
EPI_ISL_1423809
EPI_ISL_1423810
EPI_ISL_1423811
EPI_ISL_1423812
EPI_ISL_1423813
EPI_ISL_1423814
EPI_ISL_1423815
EPI_ISL_1423817
EPI_ISL_1423818
EPI_ISL_1423819
EPI_ISL_1423823
EPI_ISL_1423826
EPI_ISL_1423828
EPI_ISL_1423829
EPI_ISL_1423830
EPI_ISL_1423832
EPI_ISL_1423834
EPI_ISL_1423835
EPI_ISL_1423836
EPI_ISL_1423837
EPI_ISL_1423838
EPI_ISL_1423839
EPI_ISL_1423843
EPI_ISL_1423844
EPI_ISL_1423846
EPI_ISL_1423848
EPI_ISL_1423849
EPI_ISL_1423850
EPI_ISL_1423851
EPI_ISL_1423852
EPI_ISL_1423853
EPI_ISL_1423854
EPI_ISL_1423855
EPI_ISL_1423856
EPI_ISL_1423857
EPI_ISL_1423858
EPI_ISL_1423859
EPI_ISL_1423860
EPI_ISL_1423861
EPI_ISL_1423862
EPI_ISL_1423863
EPI_ISL_1423864
EPI_ISL_1423865
EPI_ISL_1423866
EPI_ISL_1423867
EPI_ISL_1423868
EPI_ISL_1423869
EPI_ISL_1423870
EPI_ISL_1423871
EPI_ISL_1423872
EPI_ISL_1423873
EPI_ISL_1423874
EPI_ISL_1423875
EPI_ISL_1423876
EPI_ISL_1423877
EPI_ISL_1423878
EPI_ISL_1423879
EPI_ISL_1423880
EPI_ISL_1423881
EPI_ISL_1423882
EPI_ISL_1423883
EPI_ISL_1423884
EPI_ISL_1423885
EPI_ISL_1423886
EPI_ISL_1423887
EPI_ISL_1423888
EPI_ISL_1423889
EPI_ISL_1423890
EPI_ISL_1423891
EPI_ISL_1423892
EPI_ISL_1423893
EPI_ISL_1423894
EPI_ISL_1423895
EPI_ISL_1423896
EPI_ISL_1423897
EPI_ISL_1423898
EPI_ISL_1423899
EPI_ISL_1423900
EPI_ISL_1423901
EPI_ISL_1423902
EPI_ISL_1423903
EPI_ISL_1423904
EPI_ISL_1423905
EPI_ISL_1423906
EPI_ISL_1423907
EPI_ISL_1423908
EPI_ISL_1423909
EPI_ISL_1423910
EPI_ISL_1423911
EPI_ISL_1423912
EPI_ISL_1423913
EPI_ISL_1423914
EPI_ISL_1423915
EPI_ISL_1423917
EPI_ISL_1423918
EPI_ISL_1423919
EPI_ISL_1423921
EPI_ISL_1423922
EPI_ISL_1423923
EPI_ISL_1423924
EPI_ISL_1423926
EPI_ISL_1423927
EPI_ISL_1423928
EPI_ISL_1423929
EPI_ISL_1423930
EPI_ISL_1423931
EPI_ISL_1423932
EPI_ISL_1423933
EPI_ISL_1423935
EPI_ISL_1423936
EPI_ISL_1423937
EPI_ISL_1423938
EPI_ISL_1423940
EPI_ISL_1423941
EPI_ISL_1423944
EPI_ISL_1423945
EPI_ISL_1423948
EPI_ISL_1423950
EPI_ISL_1423951
EPI_ISL_1423957
EPI_ISL_1423958
EPI_ISL_1423959
EPI_ISL_1423960
EPI_ISL_1423961
EPI_ISL_1423964
EPI_ISL_1423965
EPI_ISL_1423967
EPI_ISL_1423969
EPI_ISL_1423971
EPI_ISL_1423972
EPI_ISL_1423973
EPI_ISL_1423974
EPI_ISL_1423975
EPI_ISL_1423976
EPI_ISL_1423977
EPI_ISL_1423978
EPI_ISL_1423979
EPI_ISL_1423980
EPI_ISL_1423981
EPI_ISL_1423982
EPI_ISL_1423983
EPI_ISL_1423985
EPI_ISL_1423986
EPI_ISL_1423987
EPI_ISL_1423989
EPI_ISL_1423991
EPI_ISL_1423992
EPI_ISL_1423993
EPI_ISL_1423994
EPI_ISL_1423995
EPI_ISL_1423996
EPI_ISL_1423997
EPI_ISL_1423998
EPI_ISL_1423999
EPI_ISL_1424000
EPI_ISL_1424001
EPI_ISL_1424007
EPI_ISL_1424008
EPI_ISL_1424009
EPI_ISL_1424010
EPI_ISL_1424011
EPI_ISL_1424013
EPI_ISL_1424014
EPI_ISL_1424015
EPI_ISL_1424016
EPI_ISL_1424017
EPI_ISL_1424018
EPI_ISL_1424019
EPI_ISL_1424020
EPI_ISL_1424021
EPI_ISL_1424022
EPI_ISL_1424024
EPI_ISL_1424026
EPI_ISL_1424029
EPI_ISL_1424030
EPI_ISL_1424031
EPI_ISL_1424032
EPI_ISL_1424033
EPI_ISL_1424034
EPI_ISL_1424035
EPI_ISL_1424037
EPI_ISL_1424038
EPI_ISL_1424039
EPI_ISL_1424040
EPI_ISL_1424043
EPI_ISL_1424044
EPI_ISL_1424045
EPI_ISL_1424046
EPI_ISL_1424047
EPI_ISL_1424048
EPI_ISL_1424049
EPI_ISL_1424050
EPI_ISL_1424051
EPI_ISL_1424052
EPI_ISL_1424053
EPI_ISL_1424060
EPI_ISL_1424063
EPI_ISL_1424066
EPI_ISL_1424072
EPI_ISL_1424073
EPI_ISL_1424074
EPI_ISL_1424075
EPI_ISL_1424076
EPI_ISL_1424077
EPI_ISL_1424079
EPI_ISL_1424080
EPI_ISL_1424081
EPI_ISL_1424082
EPI_ISL_1424083
EPI_ISL_1424084
EPI_ISL_1424085
EPI_ISL_1424086
EPI_ISL_1424089
EPI_ISL_1424090
EPI_ISL_1424091
EPI_ISL_1424093
EPI_ISL_1424094
EPI_ISL_1424095
EPI_ISL_1424097
EPI_ISL_1424098
EPI_ISL_1424099
EPI_ISL_1424100
EPI_ISL_1424101
EPI_ISL_1424102
EPI_ISL_1424103
EPI_ISL_1424104
EPI_ISL_1424105
EPI_ISL_1424107
EPI_ISL_1424108
EPI_ISL_1424109
EPI_ISL_1424110
EPI_ISL_1424111
EPI_ISL_1424112
EPI_ISL_1424113
EPI_ISL_1424114
EPI_ISL_1424115
EPI_ISL_1424116
EPI_ISL_1424117
EPI_ISL_1424120
EPI_ISL_1424121
EPI_ISL_1424122
EPI_ISL_1424123
EPI_ISL_1424124
EPI_ISL_1424125
EPI_ISL_1424126
EPI_ISL_1424127
EPI_ISL_1424129
EPI_ISL_1424131
EPI_ISL_1424144
EPI_ISL_1424145
EPI_ISL_1424146
EPI_ISL_1424147
EPI_ISL_1424148
EPI_ISL_1424149
EPI_ISL_1424150
EPI_ISL_1424152
EPI_ISL_1424153
EPI_ISL_1424154
EPI_ISL_1424155
EPI_ISL_1424156
EPI_ISL_1424157
EPI_ISL_1424158
EPI_ISL_1424159
EPI_ISL_1424161
EPI_ISL_1424162
EPI_ISL_1424164
EPI_ISL_1424165
EPI_ISL_1424166
EPI_ISL_1424167
EPI_ISL_1424168
EPI_ISL_1424169
EPI_ISL_1424170
EPI_ISL_1424171
EPI_ISL_1424172
EPI_ISL_1424173
EPI_ISL_1424174
EPI_ISL_1424175
EPI_ISL_1424176
EPI_ISL_1424177
EPI_ISL_1424178
EPI_ISL_1424179
EPI_ISL_1424180
EPI_ISL_1424181
EPI_ISL_1424182
EPI_ISL_1424183
EPI_ISL_1424184
EPI_ISL_1424185
EPI_ISL_1424186
EPI_ISL_1424187
EPI_ISL_1424188
EPI_ISL_1424189
EPI_ISL_1424190
EPI_ISL_1424191
EPI_ISL_1424192
EPI_ISL_1424193
EPI_ISL_1424194
EPI_ISL_1424195
EPI_ISL_1424197
EPI_ISL_1424198
EPI_ISL_1424199
EPI_ISL_1424200
EPI_ISL_1424201
EPI_ISL_1424202
EPI_ISL_1424203
EPI_ISL_1424204
EPI_ISL_1424205
EPI_ISL_1424207
EPI_ISL_1424208
EPI_ISL_1424209
EPI_ISL_1424210
EPI_ISL_1424211
EPI_ISL_1424212
EPI_ISL_1424213
EPI_ISL_1424214
EPI_ISL_1424215
EPI_ISL_1424216
EPI_ISL_1424217
EPI_ISL_1424218
EPI_ISL_1424219
EPI_ISL_1424220
EPI_ISL_1424221
EPI_ISL_1424222
EPI_ISL_1424223
EPI_ISL_1424224
EPI_ISL_1424225
EPI_ISL_1424226
EPI_ISL_1424227
EPI_ISL_1424228
EPI_ISL_1424229
EPI_ISL_1424230
EPI_ISL_1424231
EPI_ISL_1424232
EPI_ISL_1424233
EPI_ISL_1424234
EPI_ISL_1424235
EPI_ISL_1424236
EPI_ISL_1424237
EPI_ISL_1424238
EPI_ISL_1424239
EPI_ISL_1424240
EPI_ISL_1424241
EPI_ISL_1424242
EPI_ISL_1424243
EPI_ISL_1424244
EPI_ISL_1424245
EPI_ISL_1424246
EPI_ISL_1424247
EPI_ISL_1424248
EPI_ISL_1424249
EPI_ISL_1424250
EPI_ISL_1424251
EPI_ISL_1424253
EPI_ISL_1424254
EPI_ISL_1424255
EPI_ISL_1424256
EPI_ISL_1424257
EPI_ISL_1424258
EPI_ISL_1424260
EPI_ISL_1424261
EPI_ISL_1424262
EPI_ISL_1424263
EPI_ISL_1424264
EPI_ISL_1424265
EPI_ISL_1424266
EPI_ISL_1424267
EPI_ISL_1424268
EPI_ISL_1424269
EPI_ISL_1424270
EPI_ISL_1424271
EPI_ISL_1424272
EPI_ISL_1424273
EPI_ISL_1424274
EPI_ISL_1424275
EPI_ISL_1424276
EPI_ISL_1424277
EPI_ISL_1424278
EPI_ISL_1424279
EPI_ISL_1424280
EPI_ISL_1424281
EPI_ISL_1424282
EPI_ISL_1424283
EPI_ISL_1424284
EPI_ISL_1424285
EPI_ISL_1424286
EPI_ISL_1424287
EPI_ISL_1424288
EPI_ISL_1424289
EPI_ISL_1424290
EPI_ISL_1424291
EPI_ISL_1424293
EPI_ISL_1424294
EPI_ISL_1424295
EPI_ISL_1424296
EPI_ISL_1424297
EPI_ISL_1424298
EPI_ISL_1424299
EPI_ISL_1424300
EPI_ISL_1424301
EPI_ISL_1424302
EPI_ISL_1424303
EPI_ISL_1424304
EPI_ISL_1424305
EPI_ISL_1424306
EPI_ISL_1424307
EPI_ISL_1424308
EPI_ISL_1424309
EPI_ISL_1424310
EPI_ISL_1424311
EPI_ISL_1424312
EPI_ISL_1424313
EPI_ISL_1424314
EPI_ISL_1424315
EPI_ISL_1424316
EPI_ISL_1424317
EPI_ISL_1424319
EPI_ISL_1424320
EPI_ISL_1424321
EPI_ISL_1424322
EPI_ISL_1424323
EPI_ISL_1424324
EPI_ISL_1424325
EPI_ISL_1424326
EPI_ISL_1424330
EPI_ISL_1424332
EPI_ISL_1424333
EPI_ISL_1424334
EPI_ISL_1424335
EPI_ISL_1424336
EPI_ISL_1424337
EPI_ISL_1424338
EPI_ISL_1424339
EPI_ISL_1424340
EPI_ISL_1424341
EPI_ISL_1424342
EPI_ISL_1424343
EPI_ISL_1424344
EPI_ISL_1424345
EPI_ISL_1424346
EPI_ISL_1424347
EPI_ISL_1424348
EPI_ISL_1424349
EPI_ISL_1424350
EPI_ISL_1424351
EPI_ISL_1424352
EPI_ISL_1424353
EPI_ISL_1424354
EPI_ISL_1424355
EPI_ISL_1424356
EPI_ISL_1424357
EPI_ISL_1424358
EPI_ISL_1424359
EPI_ISL_1424360
EPI_ISL_1424361
EPI_ISL_1424362
EPI_ISL_1424363
EPI_ISL_1424364
EPI_ISL_1424365
EPI_ISL_1424366
EPI_ISL_1424367
EPI_ISL_1424368
EPI_ISL_1424369
EPI_ISL_1424370
EPI_ISL_1424371
EPI_ISL_1424372
EPI_ISL_1424373
EPI_ISL_1424374
EPI_ISL_1424375
EPI_ISL_1424376
EPI_ISL_1424377
EPI_ISL_1424378
EPI_ISL_1424379
EPI_ISL_1424380
EPI_ISL_1424381
EPI_ISL_1424382
EPI_ISL_1424383
EPI_ISL_1424385
EPI_ISL_1424387
EPI_ISL_1424388
EPI_ISL_1424389
EPI_ISL_1424390
EPI_ISL_1424391
EPI_ISL_1424392
EPI_ISL_1424393
EPI_ISL_1424394
EPI_ISL_1424395
EPI_ISL_1424397
EPI_ISL_1424398
EPI_ISL_1424399
EPI_ISL_1424400
EPI_ISL_1424401
EPI_ISL_1424402
EPI_ISL_1424403
EPI_ISL_1424405
EPI_ISL_1424406
EPI_ISL_1424407
EPI_ISL_1424408
EPI_ISL_1424409
EPI_ISL_1424410
EPI_ISL_1424412
EPI_ISL_1424413
EPI_ISL_1424414
EPI_ISL_1424415
EPI_ISL_1424416
EPI_ISL_1424418
EPI_ISL_1424419
EPI_ISL_1424420
EPI_ISL_1424421
EPI_ISL_1424423
EPI_ISL_1424424
EPI_ISL_1424425
EPI_ISL_1424426
EPI_ISL_1424427
EPI_ISL_1424428
EPI_ISL_1424429
EPI_ISL_1424430
EPI_ISL_1424432
EPI_ISL_1424433
EPI_ISL_1424434
EPI_ISL_1424435
EPI_ISL_1424436
EPI_ISL_1424437
EPI_ISL_1424438
EPI_ISL_1424439
EPI_ISL_1424440
EPI_ISL_1424441
EPI_ISL_1424442
EPI_ISL_1424444
EPI_ISL_1424445
EPI_ISL_1424446
EPI_ISL_1424447
EPI_ISL_1424448
EPI_ISL_1424449
EPI_ISL_1424450
EPI_ISL_1424451
EPI_ISL_1424452
EPI_ISL_1424453
EPI_ISL_1424454
EPI_ISL_1424457
EPI_ISL_1424458
EPI_ISL_1424459
EPI_ISL_1424461
EPI_ISL_1424462
EPI_ISL_1424464
EPI_ISL_1424465
EPI_ISL_1424130
EPI_ISL_1424064
EPI_ISL_1424143
EPI_ISL_1424065
EPI_ISL_1424466
EPI_ISL_1424471
EPI_ISL_1424470
EPI_ISL_1424468
EPI_ISL_1424467
EPI_ISL_1424469
EPI_ISL_1424002
EPI_ISL_1424003
EPI_ISL_1424478
EPI_ISL_1424479
EPI_ISL_1424480
EPI_ISL_1424481
EPI_ISL_1424482
EPI_ISL_1424483
EPI_ISL_1424484
EPI_ISL_1424485
EPI_ISL_1424486
EPI_ISL_1424487
EPI_ISL_1424488
EPI_ISL_1424489
EPI_ISL_1424490
EPI_ISL_1424491
EPI_ISL_1424492
EPI_ISL_1424493
EPI_ISL_1424494
EPI_ISL_1424495
EPI_ISL_1424496
EPI_ISL_1424497
EPI_ISL_1424498
EPI_ISL_1424499
EPI_ISL_1424500
EPI_ISL_1424501
EPI_ISL_1424502
EPI_ISL_1424519
EPI_ISL_1424520
EPI_ISL_1424521
EPI_ISL_1424522
EPI_ISL_1424523
EPI_ISL_1424525
EPI_ISL_1424527
EPI_ISL_1424528
EPI_ISL_1424529
EPI_ISL_1424530
EPI_ISL_1424532
EPI_ISL_1424534
EPI_ISL_1424535
EPI_ISL_1424536
EPI_ISL_1424537
EPI_ISL_1424538
EPI_ISL_1424539
EPI_ISL_1424540
EPI_ISL_1424542
EPI_ISL_1424543
EPI_ISL_1424544
EPI_ISL_1424545
EPI_ISL_1424547
EPI_ISL_1424548
EPI_ISL_1424550
EPI_ISL_1424563
EPI_ISL_1424564
EPI_ISL_1424565
EPI_ISL_1424567
EPI_ISL_1424568
EPI_ISL_1424569
EPI_ISL_1424570
EPI_ISL_1424571
EPI_ISL_1424572
EPI_ISL_1424573
EPI_ISL_1424574
EPI_ISL_1424575
EPI_ISL_1424577
EPI_ISL_1424578
EPI_ISL_1424579
EPI_ISL_1424580
EPI_ISL_1424581
EPI_ISL_1424583
EPI_ISL_1424586
EPI_ISL_1424587
EPI_ISL_1424588
EPI_ISL_1424589
EPI_ISL_1424590
EPI_ISL_1424593
EPI_ISL_1424594
EPI_ISL_1424597
EPI_ISL_1424603
EPI_ISL_1424604
EPI_ISL_1424605
EPI_ISL_1424606
EPI_ISL_1424607
EPI_ISL_1424608
EPI_ISL_1424609
EPI_ISL_1424610
EPI_ISL_1424611
EPI_ISL_1424612
EPI_ISL_1424613
EPI_ISL_1424614
EPI_ISL_1424615
EPI_ISL_1424618
EPI_ISL_1424619
EPI_ISL_1424620
EPI_ISL_1424622
EPI_ISL_1424623
EPI_ISL_1424624
EPI_ISL_1424625
EPI_ISL_1424626
EPI_ISL_1424627
EPI_ISL_1424628
EPI_ISL_1424629
EPI_ISL_1424630
EPI_ISL_1424631
EPI_ISL_1424632
EPI_ISL_1424634
EPI_ISL_1424635
EPI_ISL_1424636
EPI_ISL_1424637
EPI_ISL_1424638
EPI_ISL_1424639
EPI_ISL_1424640
EPI_ISL_1424641
EPI_ISL_1424643
EPI_ISL_1424644
EPI_ISL_1424645
EPI_ISL_1424646
EPI_ISL_1424647
EPI_ISL_1424648
EPI_ISL_1424649
EPI_ISL_1424651
EPI_ISL_1424652
EPI_ISL_1424653
EPI_ISL_1424654
EPI_ISL_1424655
EPI_ISL_1424656
EPI_ISL_1424657
EPI_ISL_1424658
EPI_ISL_1424659
EPI_ISL_1424660
EPI_ISL_1424661
EPI_ISL_1424662
EPI_ISL_1424663
EPI_ISL_1424664
EPI_ISL_1424665
EPI_ISL_1424666
EPI_ISL_1424667
EPI_ISL_1424669
EPI_ISL_1424670
EPI_ISL_1424671
EPI_ISL_1424672
EPI_ISL_1424673
EPI_ISL_1424674
EPI_ISL_1424675
EPI_ISL_1424676
EPI_ISL_1424678
EPI_ISL_1424680
EPI_ISL_1424681
EPI_ISL_1424683
EPI_ISL_1424684
EPI_ISL_1424685
EPI_ISL_1424686
EPI_ISL_1424687
EPI_ISL_1424688
EPI_ISL_1424689
EPI_ISL_1424691
EPI_ISL_1424692
EPI_ISL_1424693
EPI_ISL_1424694
EPI_ISL_1424695
EPI_ISL_1424696
EPI_ISL_1424697
EPI_ISL_1424699
EPI_ISL_1424701
EPI_ISL_1424702
EPI_ISL_1424703
EPI_ISL_1424704
EPI_ISL_1424705
EPI_ISL_1424706
EPI_ISL_1424707
EPI_ISL_1424708
EPI_ISL_1424709
EPI_ISL_1424710
EPI_ISL_1424711
EPI_ISL_1424712
EPI_ISL_1424713
EPI_ISL_1424714
EPI_ISL_1424715
EPI_ISL_1424719
EPI_ISL_1424721
EPI_ISL_1424722
EPI_ISL_1424723
EPI_ISL_1424724
EPI_ISL_1424725
EPI_ISL_1424726
EPI_ISL_1424727
EPI_ISL_1424728
EPI_ISL_1424729
EPI_ISL_1424731
EPI_ISL_1424732
EPI_ISL_1424733
EPI_ISL_1424735
EPI_ISL_1424737
EPI_ISL_1424738
EPI_ISL_1424739
EPI_ISL_1424740
EPI_ISL_1424741
EPI_ISL_1424742
EPI_ISL_1424743
EPI_ISL_1424744
EPI_ISL_1424745
EPI_ISL_1424746
EPI_ISL_1424747
EPI_ISL_1424748
EPI_ISL_1424751
EPI_ISL_1424752
EPI_ISL_1424754
EPI_ISL_1424755
EPI_ISL_1424756
EPI_ISL_1424757
EPI_ISL_1424758
EPI_ISL_1424759
EPI_ISL_1424761
EPI_ISL_1424762
EPI_ISL_1424763
EPI_ISL_1424764
EPI_ISL_1424765
EPI_ISL_1424766
EPI_ISL_1424767
EPI_ISL_1424768
EPI_ISL_1424770
EPI_ISL_1424771
EPI_ISL_1424772
EPI_ISL_1424773
EPI_ISL_1424774
EPI_ISL_1424775
EPI_ISL_1424776
EPI_ISL_1424777
EPI_ISL_1424779
EPI_ISL_1424782
EPI_ISL_1424784
EPI_ISL_1424788
EPI_ISL_1424789
EPI_ISL_1424790
EPI_ISL_1424791
EPI_ISL_1424792
EPI_ISL_1424793
EPI_ISL_1424794
EPI_ISL_1424796
EPI_ISL_1424797
EPI_ISL_1424800
EPI_ISL_1424801
EPI_ISL_1424802
EPI_ISL_1424803
EPI_ISL_1424804
EPI_ISL_1424805
EPI_ISL_1424806
EPI_ISL_1424807
EPI_ISL_1424809
EPI_ISL_1424810
EPI_ISL_1424811
EPI_ISL_1424812
EPI_ISL_1424813
EPI_ISL_1424814
EPI_ISL_1424815
EPI_ISL_1424816
EPI_ISL_1424817
EPI_ISL_1424818
EPI_ISL_1424820
EPI_ISL_1424821
EPI_ISL_1424823
EPI_ISL_1424824
EPI_ISL_1424825
EPI_ISL_1424826
EPI_ISL_1424828
EPI_ISL_1424829
EPI_ISL_1424833
EPI_ISL_1424834
EPI_ISL_1424835
EPI_ISL_1424836
EPI_ISL_1424837
EPI_ISL_1424838
EPI_ISL_1424841
EPI_ISL_1424842
EPI_ISL_1424843
EPI_ISL_1424845
EPI_ISL_1424846
EPI_ISL_1424847
EPI_ISL_1424848
EPI_ISL_1424849
EPI_ISL_1424850
EPI_ISL_1424851
EPI_ISL_1424852
EPI_ISL_1424853
EPI_ISL_1424854
EPI_ISL_1424855
EPI_ISL_1424858
EPI_ISL_1424860
EPI_ISL_1424861
EPI_ISL_1424862
EPI_ISL_1424863
EPI_ISL_1424864
EPI_ISL_1424865
EPI_ISL_1424866
EPI_ISL_1424867
EPI_ISL_1424868
EPI_ISL_1424870
EPI_ISL_1424871
EPI_ISL_1424873
EPI_ISL_1424874
EPI_ISL_1424876
EPI_ISL_1424518
EPI_ISL_1424510
EPI_ISL_1424887
EPI_ISL_1424888
EPI_ISL_1424889
EPI_ISL_1424891
EPI_ISL_1424892
EPI_ISL_1424895
EPI_ISL_1424896
EPI_ISL_1424897
EPI_ISL_1424898
EPI_ISL_1424899
EPI_ISL_1424900
EPI_ISL_1424901
EPI_ISL_1424903
EPI_ISL_1424904
EPI_ISL_1424905
EPI_ISL_1424906
EPI_ISL_1424909
EPI_ISL_1424910
EPI_ISL_1424911
EPI_ISL_1424912
EPI_ISL_1424913
EPI_ISL_1424914
EPI_ISL_1424915
EPI_ISL_1424916
EPI_ISL_1424917
EPI_ISL_1424918
EPI_ISL_1424919
EPI_ISL_1424921
EPI_ISL_1424922
EPI_ISL_1424924
EPI_ISL_1424925
EPI_ISL_1424926
EPI_ISL_1424927
EPI_ISL_1424928
EPI_ISL_1424929
EPI_ISL_1424930
EPI_ISL_1424931
EPI_ISL_1424932
EPI_ISL_1424933
EPI_ISL_1424934
EPI_ISL_1424935
EPI_ISL_1424936
EPI_ISL_1424937
EPI_ISL_1424939
EPI_ISL_1424940
EPI_ISL_1424942
EPI_ISL_1424944
EPI_ISL_1424945
EPI_ISL_1424946
EPI_ISL_1424947
EPI_ISL_1424948
EPI_ISL_1424949
EPI_ISL_1424950
EPI_ISL_1424951
EPI_ISL_1424952
EPI_ISL_1424953
EPI_ISL_1424954
EPI_ISL_1424955
EPI_ISL_1424956
EPI_ISL_1424957
EPI_ISL_1424958
EPI_ISL_1424959
EPI_ISL_1424961
EPI_ISL_1424962
EPI_ISL_1424964
EPI_ISL_1424966
EPI_ISL_1424967
EPI_ISL_1424969
EPI_ISL_1424970
EPI_ISL_1424971
EPI_ISL_1424972
EPI_ISL_1424973
EPI_ISL_1424974
EPI_ISL_1424975
EPI_ISL_1424976
EPI_ISL_1424977
EPI_ISL_1424978
EPI_ISL_1424979
EPI_ISL_1424981
EPI_ISL_1424982
EPI_ISL_1424983
EPI_ISL_1424984
EPI_ISL_1424985
EPI_ISL_1424986
EPI_ISL_1424987
EPI_ISL_1424988
EPI_ISL_1424989
EPI_ISL_1424990
EPI_ISL_1424991
EPI_ISL_1424994
EPI_ISL_1424997
EPI_ISL_1425000
EPI_ISL_1425001
EPI_ISL_1425002
EPI_ISL_1425003
EPI_ISL_1425004
EPI_ISL_1425005
EPI_ISL_1425006
EPI_ISL_1425007
EPI_ISL_1425008
EPI_ISL_1425009
EPI_ISL_1425010
EPI_ISL_1425011
EPI_ISL_1425012
EPI_ISL_1425014
EPI_ISL_1425015
EPI_ISL_1425016
EPI_ISL_1425017
EPI_ISL_1425018
EPI_ISL_1425019
EPI_ISL_1425021
EPI_ISL_1425022
EPI_ISL_1425023
EPI_ISL_1425025
EPI_ISL_1425026
EPI_ISL_1425027
EPI_ISL_1425028
EPI_ISL_1425029
EPI_ISL_1425030
EPI_ISL_1425031
EPI_ISL_1425032
EPI_ISL_1425033
EPI_ISL_1425034
EPI_ISL_1425035
EPI_ISL_1425036
EPI_ISL_1425037
EPI_ISL_1425038
EPI_ISL_1425039
EPI_ISL_1425040
EPI_ISL_1425041
EPI_ISL_1425042
EPI_ISL_1425043
EPI_ISL_1425045
EPI_ISL_1425046
EPI_ISL_1425050
EPI_ISL_1425051
EPI_ISL_1425052
EPI_ISL_1425057
EPI_ISL_1425058
EPI_ISL_1425061
EPI_ISL_1425065
EPI_ISL_1425066
EPI_ISL_1425067
EPI_ISL_1425069
EPI_ISL_1425070
EPI_ISL_1425071
EPI_ISL_1425072
EPI_ISL_1425073
EPI_ISL_1425074
EPI_ISL_1425075
EPI_ISL_1425079
EPI_ISL_1425080
EPI_ISL_1425081
EPI_ISL_1425082
EPI_ISL_1425083
EPI_ISL_1425084
EPI_ISL_1425085
EPI_ISL_1425086
EPI_ISL_1425087
EPI_ISL_1425088
EPI_ISL_1425089
EPI_ISL_1425090
EPI_ISL_1425091
EPI_ISL_1425092
EPI_ISL_1425093
EPI_ISL_1425094
EPI_ISL_1425095
EPI_ISL_1425096
EPI_ISL_1425097
EPI_ISL_1425098
EPI_ISL_1425099
EPI_ISL_1425100
EPI_ISL_1425101
EPI_ISL_1425102
EPI_ISL_1425103
EPI_ISL_1425104
EPI_ISL_1425105
EPI_ISL_1425106
EPI_ISL_1425107
EPI_ISL_1425108
EPI_ISL_1425109
EPI_ISL_1425110
EPI_ISL_1425111
EPI_ISL_1425112
EPI_ISL_1425113
EPI_ISL_1425114
EPI_ISL_1425115
EPI_ISL_1425116
EPI_ISL_1425117
EPI_ISL_1425118
EPI_ISL_1425119
EPI_ISL_1425120
EPI_ISL_1425121
EPI_ISL_1425122
EPI_ISL_1425123
EPI_ISL_1425124
EPI_ISL_1425125
EPI_ISL_1425126
EPI_ISL_1425127
EPI_ISL_1425128
EPI_ISL_1425129
EPI_ISL_1425130
EPI_ISL_1425131
EPI_ISL_1425132
EPI_ISL_1425133
EPI_ISL_1425134
EPI_ISL_1425135
EPI_ISL_1425136
EPI_ISL_1425137
EPI_ISL_1425138
EPI_ISL_1425139
EPI_ISL_1425140
EPI_ISL_1425141
EPI_ISL_1425142
EPI_ISL_1425143
EPI_ISL_1425144
EPI_ISL_1425145
EPI_ISL_1425146
EPI_ISL_1425147
EPI_ISL_1425148
EPI_ISL_1425149
EPI_ISL_1425150
EPI_ISL_1425151
EPI_ISL_1425152
EPI_ISL_1425153
EPI_ISL_1425154
EPI_ISL_1425155
EPI_ISL_1425156
EPI_ISL_1425157
EPI_ISL_1425158
EPI_ISL_1425159
EPI_ISL_1425160
EPI_ISL_1425161
EPI_ISL_1425162
EPI_ISL_1425163
EPI_ISL_1425164
EPI_ISL_1425165
EPI_ISL_1425166
EPI_ISL_1425167
EPI_ISL_1425168
EPI_ISL_1425169
EPI_ISL_1425170
EPI_ISL_1425171
EPI_ISL_1425172
EPI_ISL_1425173
EPI_ISL_1425174
EPI_ISL_1425175
EPI_ISL_1425176
EPI_ISL_1425177
EPI_ISL_1425178
EPI_ISL_1425179
EPI_ISL_1425180
EPI_ISL_1425181
EPI_ISL_1425182
EPI_ISL_1425183
EPI_ISL_1425184
EPI_ISL_1425185
EPI_ISL_1425186
EPI_ISL_1425187
EPI_ISL_1425188
EPI_ISL_1425189
EPI_ISL_1425190
EPI_ISL_1425191
EPI_ISL_1425192
EPI_ISL_1425193
EPI_ISL_1425194
EPI_ISL_1425195
EPI_ISL_1425196
EPI_ISL_1425197
EPI_ISL_1425198
EPI_ISL_1425199
EPI_ISL_1425200
EPI_ISL_1425201
EPI_ISL_1425202
EPI_ISL_1425203
EPI_ISL_1425204
EPI_ISL_1425205
EPI_ISL_1425206
EPI_ISL_1425207
EPI_ISL_1425208
EPI_ISL_1425209
EPI_ISL_1425210
EPI_ISL_1425211
EPI_ISL_1425212
EPI_ISL_1425213
EPI_ISL_1425214
EPI_ISL_1425215
EPI_ISL_1425216
EPI_ISL_1425217
EPI_ISL_1425218
EPI_ISL_1425219
EPI_ISL_1425220
EPI_ISL_1425221
EPI_ISL_1425222
EPI_ISL_1425223
EPI_ISL_1425224
EPI_ISL_1425225
EPI_ISL_1425226
EPI_ISL_1425227
EPI_ISL_1425228
EPI_ISL_1425229
EPI_ISL_1425230
EPI_ISL_1425231
EPI_ISL_1425232
EPI_ISL_1425233
EPI_ISL_1425234
EPI_ISL_1425235
EPI_ISL_1425236
EPI_ISL_1425237
EPI_ISL_1425238
EPI_ISL_1425239
EPI_ISL_1425240
EPI_ISL_1425241
EPI_ISL_1425242
EPI_ISL_1425243
EPI_ISL_1425244
EPI_ISL_1425245
EPI_ISL_1425246
EPI_ISL_1425247
EPI_ISL_1425248
EPI_ISL_1425249
EPI_ISL_1425250
EPI_ISL_1425251
EPI_ISL_1425252
EPI_ISL_1425253
EPI_ISL_1425254
EPI_ISL_1425255
EPI_ISL_1425256
EPI_ISL_1425257
EPI_ISL_1425258
EPI_ISL_1425259
EPI_ISL_1425260
EPI_ISL_1425261
EPI_ISL_1425262
EPI_ISL_1425263
EPI_ISL_1425264
EPI_ISL_1425265
EPI_ISL_1425266
EPI_ISL_1425267
EPI_ISL_1425268
EPI_ISL_1425269
EPI_ISL_1425270
EPI_ISL_1425271
EPI_ISL_1425272
EPI_ISL_1425273
EPI_ISL_1425274
EPI_ISL_1425275
EPI_ISL_1425276
EPI_ISL_1425277
EPI_ISL_1425278
EPI_ISL_1425279
EPI_ISL_1425280
EPI_ISL_1425281
EPI_ISL_1425282
EPI_ISL_1425283
EPI_ISL_1425284
EPI_ISL_1425285
EPI_ISL_1425286
EPI_ISL_1425287
EPI_ISL_1425288
EPI_ISL_1425289
EPI_ISL_1425290
EPI_ISL_1425291
EPI_ISL_1425292
EPI_ISL_1425293
EPI_ISL_1425294
EPI_ISL_1425295
EPI_ISL_1425296
EPI_ISL_1425297
EPI_ISL_1425298
EPI_ISL_1425299
EPI_ISL_1425300
EPI_ISL_1425301
EPI_ISL_1425302
EPI_ISL_1425303
EPI_ISL_1425304
EPI_ISL_1425305
EPI_ISL_1425306
EPI_ISL_1425307
EPI_ISL_1425308
EPI_ISL_1425309
EPI_ISL_1425310
EPI_ISL_1425311
EPI_ISL_1425312
EPI_ISL_1425313
EPI_ISL_1425314
EPI_ISL_1425315
EPI_ISL_1425316
EPI_ISL_1425317
EPI_ISL_1425318
EPI_ISL_1425319
EPI_ISL_1425320
EPI_ISL_1425321
EPI_ISL_1425322
EPI_ISL_1425323
EPI_ISL_1425324
EPI_ISL_1425325
EPI_ISL_1425326
EPI_ISL_1425327
EPI_ISL_1425328
EPI_ISL_1425329
EPI_ISL_1425330
EPI_ISL_1425331
EPI_ISL_1425332
EPI_ISL_1425333
EPI_ISL_1425334
EPI_ISL_1425335
EPI_ISL_1425336
EPI_ISL_1425337
EPI_ISL_1425338
EPI_ISL_1425339
EPI_ISL_1425340
EPI_ISL_1425341
EPI_ISL_1425342
EPI_ISL_1425343
EPI_ISL_1425344
EPI_ISL_1425345
EPI_ISL_1425346
EPI_ISL_1425347
EPI_ISL_1425348
EPI_ISL_1425349
EPI_ISL_1425350
EPI_ISL_1425351
EPI_ISL_1425352
EPI_ISL_1425353
EPI_ISL_1425354
EPI_ISL_1425355
EPI_ISL_1425356
EPI_ISL_1425357
EPI_ISL_1425358
EPI_ISL_1425359
EPI_ISL_1425360
EPI_ISL_1425361
EPI_ISL_1425362
EPI_ISL_1425363
EPI_ISL_1425364
EPI_ISL_1425365
EPI_ISL_1425366
EPI_ISL_1425367
EPI_ISL_1425368
EPI_ISL_1425369
EPI_ISL_1425370
EPI_ISL_1425371
EPI_ISL_1425372
EPI_ISL_1425373
EPI_ISL_1425374
EPI_ISL_1425375
EPI_ISL_1425376
EPI_ISL_1425377
EPI_ISL_1425378
EPI_ISL_1425379
EPI_ISL_1425380
EPI_ISL_1425381
EPI_ISL_1425382
EPI_ISL_1425383
EPI_ISL_1425384
EPI_ISL_1425385
EPI_ISL_1425386
EPI_ISL_1425387
EPI_ISL_1425388
EPI_ISL_1425389
EPI_ISL_1425390
EPI_ISL_1425391
EPI_ISL_1425392
EPI_ISL_1425393
EPI_ISL_1425394
EPI_ISL_1425395
EPI_ISL_1425396
EPI_ISL_1425397
EPI_ISL_1425398
EPI_ISL_1425399
EPI_ISL_1425400
EPI_ISL_1425401
EPI_ISL_1425402
EPI_ISL_1425403
EPI_ISL_1425404
EPI_ISL_1425405
EPI_ISL_1425406
EPI_ISL_1425407
EPI_ISL_1425408
EPI_ISL_1425409
EPI_ISL_1425410
EPI_ISL_1425411
EPI_ISL_1425412
EPI_ISL_1425413
EPI_ISL_1425414
EPI_ISL_1425415
EPI_ISL_1425416
EPI_ISL_1425417
EPI_ISL_1425418
EPI_ISL_1425419
EPI_ISL_1425420
EPI_ISL_1425421
EPI_ISL_1425422
EPI_ISL_1425423
EPI_ISL_1425424
EPI_ISL_1425425
EPI_ISL_1425426
EPI_ISL_1425427
EPI_ISL_1425428
EPI_ISL_1425429
EPI_ISL_1425430
EPI_ISL_1425431
EPI_ISL_1425432
EPI_ISL_1425433
EPI_ISL_1425434
EPI_ISL_1425435
EPI_ISL_1425436
EPI_ISL_1425437
EPI_ISL_1425438
EPI_ISL_1425439
EPI_ISL_1425440
EPI_ISL_1425441
EPI_ISL_1425442
EPI_ISL_1425443
EPI_ISL_1425444
EPI_ISL_1425445
EPI_ISL_1425446
EPI_ISL_1425447
EPI_ISL_1425448
EPI_ISL_1425449
EPI_ISL_1425450
EPI_ISL_1425451
EPI_ISL_1425452
EPI_ISL_1425453
EPI_ISL_1425454
EPI_ISL_1425455
EPI_ISL_1425456
EPI_ISL_1425457
EPI_ISL_1425458
EPI_ISL_1425459
EPI_ISL_1425460
EPI_ISL_1425461
EPI_ISL_1425462
EPI_ISL_1425463
EPI_ISL_1425464
EPI_ISL_1425465
EPI_ISL_1425466
EPI_ISL_1425467
EPI_ISL_1425468
EPI_ISL_1425469
EPI_ISL_1425470
EPI_ISL_1425471
EPI_ISL_1425472
EPI_ISL_1425473
EPI_ISL_1425474
EPI_ISL_1425475
EPI_ISL_1425476
EPI_ISL_1425477
EPI_ISL_1425478
EPI_ISL_1425479
EPI_ISL_1425480
EPI_ISL_1425481
EPI_ISL_1425482
EPI_ISL_1425483
EPI_ISL_1425484
EPI_ISL_1425485
EPI_ISL_1425486
EPI_ISL_1425487
EPI_ISL_1425488
EPI_ISL_1425489
EPI_ISL_1425490
EPI_ISL_1425491
EPI_ISL_1425492
EPI_ISL_1425493
EPI_ISL_1425494
EPI_ISL_1425495
EPI_ISL_1425496
EPI_ISL_1425497
EPI_ISL_1425498
EPI_ISL_1425499
EPI_ISL_1425500
EPI_ISL_1425501
EPI_ISL_1425502
EPI_ISL_1425503
EPI_ISL_1425504
EPI_ISL_1425505
EPI_ISL_1425506
EPI_ISL_1425507
EPI_ISL_1425508
EPI_ISL_1425509
EPI_ISL_1425510
EPI_ISL_1425511
EPI_ISL_1425512
EPI_ISL_1425513
EPI_ISL_1425514
EPI_ISL_1425515
EPI_ISL_1425516
EPI_ISL_1425517
EPI_ISL_1425518
EPI_ISL_1425519
EPI_ISL_1425520
EPI_ISL_1425521
EPI_ISL_1425522
EPI_ISL_1425523
EPI_ISL_1425524
EPI_ISL_1425525
EPI_ISL_1425526
EPI_ISL_1425527
EPI_ISL_1425528
EPI_ISL_1425529
EPI_ISL_1425530
EPI_ISL_1425531
EPI_ISL_1425532
EPI_ISL_1425533
EPI_ISL_1425534
EPI_ISL_1425535
EPI_ISL_1425536
EPI_ISL_1425537
EPI_ISL_1425538
EPI_ISL_1425539
EPI_ISL_1425540
EPI_ISL_1425541
EPI_ISL_1425542
EPI_ISL_1425543
EPI_ISL_1425544
EPI_ISL_1425545
EPI_ISL_1425546
EPI_ISL_1425547
EPI_ISL_1425548
EPI_ISL_1425549
EPI_ISL_1425550
EPI_ISL_1425551
EPI_ISL_1425552
EPI_ISL_1425553
EPI_ISL_1425554
EPI_ISL_1425555
EPI_ISL_1425556
EPI_ISL_1425557
EPI_ISL_1425558
EPI_ISL_1425559
EPI_ISL_1425560
EPI_ISL_1425561
EPI_ISL_1425562
EPI_ISL_1425563
EPI_ISL_1425564
EPI_ISL_1424004
EPI_ISL_1424005
EPI_ISL_1424506
EPI_ISL_1424505
EPI_ISL_1425566
EPI_ISL_1425568
EPI_ISL_1425573
EPI_ISL_1425574
EPI_ISL_1425575
EPI_ISL_1425576
EPI_ISL_1425577
EPI_ISL_1425578
EPI_ISL_1425579
EPI_ISL_1425580
EPI_ISL_1425581
EPI_ISL_1425582
EPI_ISL_1425583
EPI_ISL_1425584
EPI_ISL_1425585
EPI_ISL_1425586
EPI_ISL_1425587
EPI_ISL_1425588
EPI_ISL_1425589
EPI_ISL_1425590
EPI_ISL_1425591
EPI_ISL_1425592
EPI_ISL_1425593
EPI_ISL_1425594
EPI_ISL_1425595
EPI_ISL_1425596
EPI_ISL_1425597
EPI_ISL_1425598
EPI_ISL_1425599
EPI_ISL_1425600
EPI_ISL_1425601
EPI_ISL_1425602
EPI_ISL_1425603
EPI_ISL_1425604
EPI_ISL_1425605
EPI_ISL_1425606
EPI_ISL_1425607
EPI_ISL_1425608
EPI_ISL_1425609
EPI_ISL_1425610
EPI_ISL_1425611
EPI_ISL_1425612
EPI_ISL_1425613
EPI_ISL_1425614
EPI_ISL_1425615
EPI_ISL_1425616
EPI_ISL_1425617
EPI_ISL_1425618
EPI_ISL_1425619
EPI_ISL_1425620
EPI_ISL_1425621
EPI_ISL_1425622
EPI_ISL_1425623
EPI_ISL_1425624
EPI_ISL_1425625
EPI_ISL_1425626
EPI_ISL_1425627
EPI_ISL_1425628
EPI_ISL_1425629
EPI_ISL_1425630
EPI_ISL_1425631
EPI_ISL_1425632
EPI_ISL_1425633
EPI_ISL_1425634
EPI_ISL_1425635
EPI_ISL_1425636
EPI_ISL_1425637
EPI_ISL_1425638
EPI_ISL_1425639
EPI_ISL_1425640
EPI_ISL_1425641
EPI_ISL_1425642
EPI_ISL_1425643
EPI_ISL_1425644
EPI_ISL_1425645
EPI_ISL_1425646
EPI_ISL_1425647
EPI_ISL_1425648
EPI_ISL_1425649
EPI_ISL_1425650
EPI_ISL_1425651
EPI_ISL_1425652
EPI_ISL_1425653
EPI_ISL_1425654
EPI_ISL_1425655
EPI_ISL_1425656
EPI_ISL_1425657
EPI_ISL_1425658
EPI_ISL_1425659
EPI_ISL_1425660
EPI_ISL_1425661
EPI_ISL_1425662
EPI_ISL_1425663
EPI_ISL_1425664
EPI_ISL_1425665
EPI_ISL_1425666
EPI_ISL_1425667
EPI_ISL_1425668
EPI_ISL_1425669
EPI_ISL_1425670
EPI_ISL_1425671
EPI_ISL_1425672
EPI_ISL_1425673
EPI_ISL_1425674
EPI_ISL_1425675
EPI_ISL_1425676
EPI_ISL_1425677
EPI_ISL_1425678
EPI_ISL_1425679
EPI_ISL_1425680
EPI_ISL_1425681
EPI_ISL_1425682
EPI_ISL_1425683
EPI_ISL_1425684
EPI_ISL_1425685
EPI_ISL_1425686
EPI_ISL_1425687
EPI_ISL_1425688
EPI_ISL_1425689
EPI_ISL_1425690
EPI_ISL_1425691
EPI_ISL_1425692
EPI_ISL_1425693
EPI_ISL_1425694
EPI_ISL_1425695
EPI_ISL_1425696
EPI_ISL_1425697
EPI_ISL_1425698
EPI_ISL_1425699
EPI_ISL_1425700
EPI_ISL_1425701
EPI_ISL_1425702
EPI_ISL_1425706
EPI_ISL_1425707
EPI_ISL_1425708
EPI_ISL_1425709
EPI_ISL_1425710
EPI_ISL_1425711
EPI_ISL_1425712
EPI_ISL_1425713
EPI_ISL_1425714
EPI_ISL_1425715
EPI_ISL_1425716
EPI_ISL_1425717
EPI_ISL_1425718
EPI_ISL_1425719
EPI_ISL_1425720
EPI_ISL_1425721
EPI_ISL_1425722
EPI_ISL_1425723
EPI_ISL_1425724
EPI_ISL_1425725
EPI_ISL_1425726
EPI_ISL_1425727
EPI_ISL_1425728
EPI_ISL_1425729
EPI_ISL_1425730
EPI_ISL_1425731
EPI_ISL_1425732
EPI_ISL_1425733
EPI_ISL_1425734
EPI_ISL_1425735
EPI_ISL_1425736
EPI_ISL_1425737
EPI_ISL_1425738
EPI_ISL_1425739
EPI_ISL_1425740
EPI_ISL_1425741
EPI_ISL_1425742
EPI_ISL_1425743
EPI_ISL_1425744
EPI_ISL_1425745
EPI_ISL_1425746
EPI_ISL_1425747
EPI_ISL_1425748
EPI_ISL_1425749
EPI_ISL_1425750
EPI_ISL_1425751
EPI_ISL_1425752
EPI_ISL_1425753
EPI_ISL_1425754
EPI_ISL_1425755
EPI_ISL_1425756
EPI_ISL_1425757
EPI_ISL_1425758
EPI_ISL_1425759
EPI_ISL_1425760
EPI_ISL_1425761
EPI_ISL_1425762
EPI_ISL_1425763
EPI_ISL_1425764
EPI_ISL_1425765
EPI_ISL_1425766
EPI_ISL_1425767
EPI_ISL_1425768
EPI_ISL_1425769
EPI_ISL_1425770
EPI_ISL_1425771
EPI_ISL_1425772
EPI_ISL_1425773
EPI_ISL_1425774
EPI_ISL_1425775
EPI_ISL_1425776
EPI_ISL_1425777
EPI_ISL_1425778
EPI_ISL_1425779
EPI_ISL_1425780
EPI_ISL_1425781
EPI_ISL_1425782
EPI_ISL_1425783
EPI_ISL_1425784
EPI_ISL_1425785
EPI_ISL_1425786
EPI_ISL_1425787
EPI_ISL_1425788
EPI_ISL_1425789
EPI_ISL_1425790
EPI_ISL_1425791
EPI_ISL_1425792
EPI_ISL_1425793
EPI_ISL_1425794
EPI_ISL_1425795
EPI_ISL_1425796
EPI_ISL_1425797
EPI_ISL_1425798
EPI_ISL_1425799
EPI_ISL_1425800
EPI_ISL_1425801
EPI_ISL_1425802
EPI_ISL_1425803
EPI_ISL_1425804
EPI_ISL_1425805
EPI_ISL_1425806
EPI_ISL_1425807
EPI_ISL_1425808
EPI_ISL_1425809
EPI_ISL_1425810
EPI_ISL_1425811
EPI_ISL_1425812
EPI_ISL_1425813
EPI_ISL_1425814
EPI_ISL_1425815
EPI_ISL_1425816
EPI_ISL_1425817
[truncated: 958,947+ more rows]
